# Supplementary material for: Curare and GenExVis: a versatile toolkit for analyzing and visualizing RNA-Seq data
Source: BMC Bioinformatics. 2024 Mar 29;25:138. doi: 10.1186/s12859-024-05761-2 (PMC10979593; doi:10.1186/s12859-024-05761-2)
Supplement: Supplementary file 1 — Additional file 1: Curare DGE results t0 vs. rest. [file 12859_2024_5761_MOESM1_ESM.xlsx]

## Sheet: DGE
gene_id	Start	End	Strand	Product	Name	t6.padj	t12.padj	t18.padj	t24.padj	t6.pvalue	t12.pvalue	t18.pvalue	t24.pvalue	t6.log2FoldChange	t12.log2FoldChange	t18.log2FoldChange	t24.log2FoldChange	t0_1	t0_2	t6_1	t6_2	t12_1	t12_2	t18_1	t18_2	t24_1	t24_2	Attributes
cds-MXAN_RS02475	571657	571948	+	cytochrome C	-	0.0795055	0.272884	0.0343814	0.154921	0.0539888	0.217729	0.0218889	0.112666	-1.58951	-1.03622	-1.8103	-1.28493	1.14091	5.06212	7.60491	11.9542	5.32286	8.24086	10.7356	12.5915	8.12315	8.02783	ID=cds-MXAN_RS02475; Parent=gene-MXAN_RS02475; Note=frameshifted%3B incomplete%3B partial in the middle of a contig%3B missing start; gbkey=CDS; inference=COORDINATES: similar to AA sequence:RefSeq:WP_002611468.1; partial=true; product=cytochrome C; pseudo=true; start_range=.,571657; transl_table=11
cds-MXAN_RS03515	829730	830392	+	DNA-binding response regulator	-	8.95949e-07	1.06708e-06	0.000311151	0.198706	2.83609e-07	3.7112e-07	0.000141074	0.14916	-1.40132	-1.38567	-1.0379	-0.394572	520.254	491.025	1266.98	1402.99	1225.32	1416.4	747.656	1329.86	649.852	679.154	ID=cds-MXAN_RS03515; Parent=gene-MXAN_RS03515; Note=internal stop; gbkey=CDS; inference=COORDINATES: similar to AA sequence:RefSeq:WP_020478997.1; product=DNA-binding response regulator; pseudo=true; transl_table=11
cds-MXAN_RS05825	1417446	1418680	-	site-specific DNA-methyltransferase	-	0.142315	0.0908984	0.02464	0.00782153	0.103499	0.0640531	0.0151714	0.00426776	-1.37894	-1.51827	-1.91721	-2.2262	3.42272	2.53106	7.60491	7.60723	8.51658	8.24086	12.2692	9.68578	16.2463	11.239	ID=cds-MXAN_RS05825; Parent=gene-MXAN_RS05825; Note=frameshifted; gbkey=CDS; inference=COORDINATES: similar to AA sequence:RefSeq:WP_002612798.1; product=site-specific DNA-methyltransferase; pseudo=true; transl_table=11
cds-MXAN_RS07265	1757468	1757840	+	deaminase	-	0.0714943	0.130228	6.05821e-05	4.07058e-06	0.0478302	0.0951738	2.4715e-05	1.41515e-06	0.682954	0.564413	1.47295	1.70791	110.668	122.334	59.3183	84.7663	64.9389	92.7097	30.6731	54.2404	36.1029	35.3224	ID=cds-MXAN_RS07265; Parent=gene-MXAN_RS07265; Note=frameshifted%3B incomplete%3B partial in the middle of a contig%3B missing stop; end_range=1757840,.; gbkey=CDS; inference=COORDINATES: similar to AA sequence:RefSeq:WP_015244140.1; partial=true; product=deaminase; pseudo=true; transl_table=11
cds-MXAN_RS08625	2106030	2106320	-	gamma-glutamylcyclotransferase	-	0.0571187	0.0305748	0.0395847	0.546902	0.0373871	0.0196212	0.0255862	0.476948	-1.2273	-1.33734	-1.26388	-0.426616	6.84544	7.59317	15.2098	18.4747	20.2269	16.4817	19.1707	15.4972	9.02572	10.4362	ID=cds-MXAN_RS08625; Parent=gene-MXAN_RS08625; Note=incomplete%3B partial in the middle of a contig%3B missing start; end_range=2106320,.; gbkey=CDS; inference=COORDINATES: similar to AA sequence:RefSeq:WP_002617563.1; partial=true; product=gamma-glutamylcyclotransferase; pseudo=true; transl_table=11
cds-MXAN_RS08700	2124504	2125477	-	IS3 family transposase	-	0.128605	0.318606	0.00800609	0.0449042	0.0921821	0.259868	0.00449192	0.0285018	-0.567272	-0.37638	-0.90303	-0.702575	33.0863	34.5911	44.1085	55.4241	46.8412	41.2043	57.512	69.7376	53.2518	56.9976	ID=cds-MXAN_RS08700; Parent=gene-MXAN_RS08700; Note=frameshifted%3B internal stop%3B incomplete%3B partial in the middle of a contig%3B missing stop; gbkey=CDS; inference=COORDINATES: similar to AA sequence:RefSeq:WP_076611847.1; partial=true; product=IS3 family transposase; pseudo=true; start_range=.,2124504; transl_table=11
cds-MXAN_RS09500	2295022	2295576	-	NUDIX hydrolase	-	0.0512643	9.39396e-05	4.47111e-08	4.04712e-08	0.0331951	4.20096e-05	1.25521e-08	1.12782e-08	-0.648231	-1.18271	-1.59821	-1.60202	34.2272	45.559	53.2344	71.7253	87.295	95.8	120.392	123.978	124.555	120.417	ID=cds-MXAN_RS09500; Parent=gene-MXAN_RS09500; Note=internal stop; gbkey=CDS; inference=COORDINATES: similar to AA sequence:RefSeq:WP_013938566.1; product=NUDIX hydrolase; pseudo=true; transl_table=11
cds-MXAN_RS10600	2535648	2535845	+	hypothetical protein	-	0.182686	0.0176125	0.403132	0.00440912	0.137134	0.0108541	0.338303	0.00230867	-1.12856	-1.81711	-0.717598	-2.12261	6.84544	2.53106	13.6888	6.52049	19.1623	12.3613	6.13461	8.7172	17.1489	21.6751	ID=cds-MXAN_RS10600; Parent=gene-MXAN_RS10600; Note=incomplete%3B partial in the middle of a contig%3B missing stop; end_range=2535845,.; gbkey=CDS; inference=COORDINATES: similar to AA sequence:RefSeq:WP_020478699.1; partial=true; product=hypothetical protein; pseudo=true; transl_table=11
cds-MXAN_RS13360	3211193	3212938	-	DNA polymerase/3'-5' exonuclease PolX	-	0.0804395	0.00246481	0.605611	0.223548	0.0547006	0.00133201	0.539989	0.170577	-0.742106	-1.23595	-0.236626	-0.528462	360.527	452.216	632.728	727.034	838.883	1076.46	263.021	696.408	566.815	606.101	ID=cds-MXAN_RS13360; Parent=gene-MXAN_RS13360; Note=internal stop; gbkey=CDS; inference=COORDINATES: similar to AA sequence:RefSeq:WP_020478786.1; product=DNA polymerase/3'-5' exonuclease PolX; pseudo=true; transl_table=11
cds-MXAN_RS17505	4211299	4211688	-	IS3 family transposase	-	1	1	0.84341	0.842078	1	1	0.808642	0.807992	0	0	-1.20822	-1.21342	0	0	0	0	0	0	0.766826	0	0	0.802783	ID=cds-MXAN_RS17505; Parent=gene-MXAN_RS17505; Note=incomplete%3B partial in the middle of a contig%3B missing start and stop; end_range=4211688,.; gbkey=CDS; inference=COORDINATES: similar to AA sequence:RefSeq:WP_002629807.1; partial=true; product=IS3 family transposase; pseudo=true; start_range=.,4211299; transl_table=11
cds-MXAN_RS18055	4437975	4438707	+	metallophosphoesterase	-	2.94702e-05	2.96177e-15	1.70184e-19	6.11987e-09	1.14018e-05	4.59577e-16	1.72223e-20	1.55124e-09	-0.663692	-1.20785	-1.37224	-0.89827	533.945	480.901	804.599	800.933	1163.58	1177.41	1358.82	1263.99	959.434	929.622	ID=cds-MXAN_RS18055; Parent=gene-MXAN_RS18055; Note=frameshifted; gbkey=CDS; inference=COORDINATES: similar to AA sequence:RefSeq:WP_014397091.1; product=metallophosphoesterase; pseudo=true; transl_table=11
cds-MXAN_RS20755	5237952	5238548	-	hypothetical protein	-	0.045684	0.00821658	0.0201298	0.0762429	0.0291791	0.00478537	0.012242	0.0509756	-2.07825	-2.5829	-2.29428	-1.8243	1.14091	2.53106	6.08393	9.78073	11.7103	11.3312	9.20192	9.68578	7.22058	6.42226	ID=cds-MXAN_RS20755; Parent=gene-MXAN_RS20755; Note=incomplete%3B partial in the middle of a contig%3B missing start; end_range=5238548,.; gbkey=CDS; inference=COORDINATES: similar to AA sequence:RefSeq:WP_020203956.1; partial=true; product=hypothetical protein; pseudo=true; transl_table=11
cds-MXAN_RS21910	5590113	5590825	+	LysR family transcriptional regulator	-	0.0334405	0.183335	0.386356	0.124557	0.0207743	0.139085	0.322415	0.088217	-1.03982	-0.667964	0.476988	-0.754379	11.4091	26.9979	41.0665	40.2097	28.7435	33.9936	13.036	15.4972	37.908	28.9002	ID=cds-MXAN_RS21910; Parent=gene-MXAN_RS21910; Note=frameshifted; gbkey=CDS; inference=COORDINATES: similar to AA sequence:RefSeq:WP_012527339.1; product=LysR family transcriptional regulator; pseudo=true; transl_table=11
cds-MXAN_RS21930	5596398	5597227	-	GNAT family N-acetyltransferase	-	0.203185	0.251238	0.0814212	0.114168	0.154536	0.198486	0.0564668	0.0800258	-2.19346	-1.97397	-2.82599	-2.60541	0	1.68737	9.12589	0	3.19372	4.12043	4.60096	8.7172	9.02572	2.40835	ID=cds-MXAN_RS21930; Parent=gene-MXAN_RS21930; Note=frameshifted%3B internal stop; gbkey=CDS; inference=COORDINATES: similar to AA sequence:RefSeq:WP_002639505.1; product=GNAT family N-acetyltransferase; pseudo=true; transl_table=11
cds-MXAN_RS26205	6724065	6724357	-	transposase	-	0.0241765	0.00031006	0.222893	0.256061	0.0145865	0.000147922	0.173291	0.198488	0.589711	0.918851	0.308691	0.290868	127.782	133.302	86.6959	86.9398	70.2618	67.9871	108.123	102.669	100.186	113.192	ID=cds-MXAN_RS26205; Parent=gene-MXAN_RS26205; Note=frameshifted%3B incomplete%3B partial in the middle of a contig%3B missing start and stop; end_range=6724357,.; gbkey=CDS; inference=COORDINATES: similar to AA sequence:RefSeq:WP_002618968.1; partial=true; product=transposase; pseudo=true; start_range=.,6724065; transl_table=11
cds-MXAN_RS31145	7933646	7934625	-	hypothetical protein	-	5.09333e-10	3.25745e-13	3.71851e-08	1.83595e-11	1.12975e-10	6.15864e-14	1.03318e-08	3.69061e-12	-2.42228	-2.76082	-2.12846	-2.5505	17.1136	14.3427	76.0491	90.2	95.8115	115.372	56.7451	80.392	90.2572	92.32	ID=cds-MXAN_RS31145; Parent=gene-MXAN_RS31145; Note=frameshifted; gbkey=CDS; inference=COORDINATES: similar to AA sequence:RefSeq:WP_002637004.1; product=hypothetical protein; pseudo=true; transl_table=11
cds-MXAN_RS33830	8549350	8549601	-	hypothetical protein	-	0.00336699	0.00229743	0.000565256	0.000140492	0.00174863	0.00123428	0.000264066	5.90557e-05	-3.05363	-3.11233	-3.45621	-3.77985	1.14091	1.68737	12.1679	11.9542	10.6457	14.4215	14.5697	17.4344	18.954	20.8724	ID=cds-MXAN_RS33830; Parent=gene-MXAN_RS33830; Note=incomplete%3B partial in the middle of a contig%3B missing stop; gbkey=CDS; inference=COORDINATES: similar to AA sequence:RefSeq:WP_020477988.1; partial=true; product=hypothetical protein; pseudo=true; start_range=.,8549350; transl_table=11
cds-MXAN_RS34675	8742944	8743844	+	transcriptional regulator	-	0.388674	0.0258265	7.74052e-06	5.17685e-08	0.322509	0.0163749	2.83595e-06	1.46261e-08	0.199746	0.484318	0.950059	1.15666	444.954	489.338	384.808	428.179	309.791	358.477	213.945	271.202	214.812	204.71	ID=cds-MXAN_RS34675; Parent=gene-MXAN_RS34675; Note=frameshifted; gbkey=CDS; inference=COORDINATES: similar to AA sequence:RefSeq:WP_013937191.1; product=transcriptional regulator; pseudo=true; transl_table=11
cds-MXAN_RS36355	6062955	6063299	-	hypothetical protein	-	0.0425082	0.00078897	0.170334	0.523856	0.0269693	0.000398233	0.128308	0.4531	0.618962	0.99401	0.413972	-0.201342	222.477	191.517	141.451	128.236	112.845	94.7699	191.707	117.198	240.084	235.215	ID=cds-MXAN_RS36355; Parent=gene-MXAN_RS36355; Note=internal stop; gbkey=CDS; inference=COORDINATES: similar to AA sequence:RefSeq:WP_002640254.1; product=hypothetical protein; pseudo=true; transl_table=11
cds-MXAN_RS36405	1464257	1465088	-	chitinase	-	0.671124	0.935505	0.313364	0.894817	0.608289	0.91889	0.254002	0.871163	0.374339	-0.0688202	-0.722916	-0.106677	12.55	5.9058	6.08393	7.60723	8.51658	10.3011	16.8702	12.5915	6.31801	12.8445	ID=cds-MXAN_RS36405; Parent=gene-MXAN_RS36405; Note=frameshifted%3B internal stop%3B incomplete%3B partial in the middle of a contig%3B missing start; end_range=1465088,.; gbkey=CDS; inference=COORDINATES: similar to AA sequence:RefSeq:WP_013935593.1; partial=true; product=chitinase; pseudo=true; transl_table=11
cds-MXAN_RS36430	7184809	7186644	-	hypothetical protein	-	0.0118455	0.496159	0.430535	0.120032	0.00676511	0.430779	0.364915	0.0846983	1.90992	0.474537	0.539713	-0.978117	33.0863	19.4048	6.08393	7.60723	7.45201	29.8731	23.7716	11.6229	47.8363	54.5892	ID=cds-MXAN_RS36430; Parent=gene-MXAN_RS36430; Note=incomplete%3B partial in the middle of a contig%3B missing stop; gbkey=CDS; inference=COORDINATES: similar to AA sequence:RefSeq:WP_020478450.1; partial=true; product=hypothetical protein; pseudo=true; start_range=.,7184809; transl_table=11
cds-MXAN_RS36435	77768	77938	-	TetR family transcriptional regulator	-	0.021782	0.051847	0.00426203	0.142067	0.0130338	0.0348645	0.0022786	0.102301	1.6591	1.29446	1.96275	0.941379	27.3818	16.8737	6.08393	7.60723	11.7103	6.18065	4.60096	6.78005	9.02572	13.6473	ID=cds-MXAN_RS36435; Parent=gene-MXAN_RS36435; Note=incomplete%3B partial in the middle of a contig%3B missing stop; gbkey=CDS; inference=COORDINATES: protein motif:HMM:PF00440.21; partial=true; product=TetR family transcriptional regulator; pseudo=true; start_range=.,77768; transl_table=11
cds-MXAN_RS36445	302955	303143	-	hypothetical protein	-	0.0324823	0.0191294	0.0174837	0.00889253	0.0201433	0.0118574	0.0105003	0.00490234	-2.51814	-2.67678	-2.69601	-2.94288	2.28181	0.843686	3.04196	13.041	10.6457	8.24086	7.66826	11.6229	8.12315	14.4501	ID=cds-MXAN_RS36445; Parent=gene-MXAN_RS36445; Note=incomplete%3B partial in the middle of a contig%3B missing start and stop; end_range=303143,.; gbkey=CDS; inference=COORDINATES: similar to AA sequence:RefSeq:WP_013936562.1; partial=true; product=hypothetical protein; pseudo=true; start_range=.,302955; transl_table=11
cds-MXAN_RS36480	561382	561719	+	molecular chaperone DnaJ	-	0.350302	0.954052	0.991977	0.722601	0.286347	0.941704	0.988426	0.665394	1.03965	-0.0607849	-0.0118492	0.363249	9.12726	4.21843	3.04196	3.26024	4.25829	9.27097	4.60096	8.7172	3.61029	6.42226	ID=cds-MXAN_RS36480; Parent=gene-MXAN_RS36480; Note=frameshifted%3B incomplete%3B partial in the middle of a contig%3B missing stop; end_range=561719,.; gbkey=CDS; inference=COORDINATES: similar to AA sequence:RefSeq:WP_012655629.1; partial=true; product=molecular chaperone DnaJ; pseudo=true; transl_table=11
cds-MXAN_RS36485	571519	571654	+	ATP-dependent helicase HrpA	-	0.91437	0.500582	0.937396	0.871941	0.889998	0.435312	0.919198	0.843368	-0.234207	1.60164	-0.165326	0.333808	3.42272	0	1.52098	2.1735	1.06457	0	0.766826	2.90573	0.902572	1.60557	ID=cds-MXAN_RS36485; Parent=gene-MXAN_RS36485; Note=frameshifted%3B incomplete%3B partial in the middle of a contig%3B missing start and stop; end_range=571654,.; gbkey=CDS; inference=COORDINATES: similar to AA sequence:RefSeq:WP_020478888.1; partial=true; product=ATP-dependent helicase HrpA; pseudo=true; start_range=.,571519; transl_table=11
cds-MXAN_RS36510	661541	661771	+	transposase	-	0.464801	0.472545	0.9036	0.0283326	0.39735	0.407613	0.876976	0.0172812	0.33135	0.316127	-0.05676	-0.844814	37.6499	48.9338	31.9406	36.9494	27.6789	42.2344	55.9783	33.9002	80.3289	76.2644	ID=cds-MXAN_RS36510; Parent=gene-MXAN_RS36510; Note=incomplete%3B partial in the middle of a contig%3B missing stop; end_range=661771,.; gbkey=CDS; inference=COORDINATES: protein motif:HMM:PF13340.4; partial=true; product=transposase; pseudo=true; transl_table=11
cds-MXAN_RS36540	893091	893291	+	hypothetical protein	-	0.0293977	0.00171726	0.000123947	0.00508287	0.0181252	0.000907453	5.31931e-05	0.00269994	-0.831527	-1.13049	-1.35086	-1.01437	29.6636	36.2785	47.1504	69.5518	66.0035	79.3183	75.9158	93.9521	75.8161	58.6031	ID=cds-MXAN_RS36540; Parent=gene-MXAN_RS36540; Note=incomplete%3B partial in the middle of a contig%3B missing stop; end_range=893291,.; gbkey=CDS; inference=COORDINATES: similar to AA sequence:RefSeq:WP_002638739.1; partial=true; product=hypothetical protein; pseudo=true; transl_table=11
cds-MXAN_RS36550	1161235	1161402	+	heme oxygenase	-	1.05108e-05	4.71017e-07	6.97786e-09	3.17527e-14	3.86973e-06	1.57711e-07	1.77833e-09	5.03636e-15	-2.6689	-2.96331	-3.34378	-4.28606	4.56363	5.06212	27.3777	33.6892	46.8412	28.843	44.4759	54.2404	89.3547	99.5451	ID=cds-MXAN_RS36550; Parent=gene-MXAN_RS36550; Note=incomplete%3B partial in the middle of a contig%3B missing stop; end_range=1161402,.; gbkey=CDS; inference=COORDINATES: similar to AA sequence:RefSeq:WP_013935837.1; partial=true; product=heme oxygenase; pseudo=true; transl_table=11
cds-MXAN_RS36555	1241670	1241978	+	NAD(P)-dependent oxidoreductase	-	0.702786	0.771762	0.0178606	2.10777e-06	0.642987	0.729896	0.0107488	7.06942e-07	0.206684	0.151188	-1.06896	-2.05182	60.4681	37.1222	48.6714	35.8627	54.2932	32.9634	137.262	64.8947	203.079	198.287	ID=cds-MXAN_RS36555; Parent=gene-MXAN_RS36555; Note=internal stop%3B incomplete%3B partial in the middle of a contig%3B missing start; gbkey=CDS; inference=COORDINATES: similar to AA sequence:RefSeq:WP_013935758.1; partial=true; product=NAD(P)-dependent oxidoreductase; pseudo=true; start_range=.,1241670; transl_table=11
cds-MXAN_RS36580	1812229	1812501	+	hypothetical protein	-	1	1	0.461659	0.31891	1	1	0.395045	0.255813	0	0	-2.7012	-3.54642	0	0	0	0	0	0	2.30048	0	1.80514	2.40835	ID=cds-MXAN_RS36580; Parent=gene-MXAN_RS36580; Note=internal stop; gbkey=CDS; inference=COORDINATES: similar to AA sequence:RefSeq:WP_011557335.1; product=hypothetical protein; pseudo=true; transl_table=11
cds-MXAN_RS36595	1962464	1962565	-	polyketide cyclase	-	0.915725	0.700255	0.652445	0.959906	0.891769	0.64742	0.589827	0.949994	-0.385131	1.30542	-1.40371	0.178477	0	0.843686	0	1.08675	0	0	1.53365	0.968578	0	0.802783	ID=cds-MXAN_RS36595; Parent=gene-MXAN_RS36595; Note=incomplete%3B partial in the middle of a contig%3B missing start; end_range=1962565,.; gbkey=CDS; inference=COORDINATES: similar to AA sequence:RefSeq:WP_007298703.1; partial=true; product=polyketide cyclase; pseudo=true; transl_table=11
cds-MXAN_RS36610	2064296	2064415	+	transposase	-	0.0283446	0.414161	0.208363	0.0271293	0.0173939	0.350751	0.160511	0.0164838	-3.88569	-1.66463	-2.36426	-3.87265	1.14091	0	10.6469	4.34699	0	3.09032	3.06731	1.93716	7.22058	7.22504	ID=cds-MXAN_RS36610; Parent=gene-MXAN_RS36610; Note=incomplete%3B partial in the middle of a contig%3B missing stop; end_range=2064415,.; gbkey=CDS; inference=COORDINATES: similar to AA sequence:RefSeq:WP_002640383.1; partial=true; product=transposase; pseudo=true; transl_table=11
cds-MXAN_RS36620	2087553	2087924	-	hypothetical protein	-	0.0597551	0.0804839	0.0676817	0.164205	0.0392361	0.0561049	0.0459658	0.120469	1.48569	1.29599	1.31737	0.993656	22.8181	13.499	7.60491	5.43374	4.25829	10.3011	8.43509	5.81147	11.7334	6.42226	ID=cds-MXAN_RS36620; Parent=gene-MXAN_RS36620; Note=incomplete%3B partial in the middle of a contig%3B missing stop; gbkey=CDS; inference=COORDINATES: similar to AA sequence:RefSeq:WP_020479075.1; partial=true; product=hypothetical protein; pseudo=true; start_range=.,2087553; transl_table=11
cds-MXAN_RS36635	2091842	2092096	-	IS30 family transposase	-	1	1	0.826696	0.674359	1	1	0.78811	0.610201	0	0	-1.20963	-2.23964	0	0	0	0	0	0	0.766826	0	0.902572	0.802783	ID=cds-MXAN_RS36635; Parent=gene-MXAN_RS36635; Note=incomplete%3B partial in the middle of a contig%3B missing start; end_range=2092096,.; gbkey=CDS; inference=COORDINATES: similar to AA sequence:RefSeq:WP_019609018.1; partial=true; product=IS30 family transposase; pseudo=true; transl_table=11
cds-MXAN_RS36645	2109555	2109854	+	integrase	-	0.0725711	0.276889	0.095295	0.209147	0.0487104	0.22142	0.0671644	0.158149	-3.83398	-2.53665	-3.51964	-2.80957	0	0	3.04196	2.1735	1.06457	1.03011	3.06731	0.968578	0.902572	1.60557	ID=cds-MXAN_RS36645; Parent=gene-MXAN_RS36645; Note=internal stop; gbkey=CDS; inference=COORDINATES: similar to AA sequence:RefSeq:WP_007739239.1; product=integrase; pseudo=true; transl_table=11
cds-MXAN_RS36655	2128552	2128818	+	hypothetical protein	-	0.40402	0.0606952	0.0318351	0.867331	0.337156	0.0413075	0.020132	0.837238	-0.277444	-0.585206	-0.664375	0.0591535	312.609	287.697	323.969	402.097	439.669	460.458	341.238	611.173	301.459	274.552	ID=cds-MXAN_RS36655; Parent=gene-MXAN_RS36655; Note=incomplete%3B partial in the middle of a contig%3B missing stop; end_range=2128818,.; gbkey=CDS; inference=COORDINATES: similar to AA sequence:RefSeq:WP_020479156.1; partial=true; product=hypothetical protein; pseudo=true; transl_table=11
cds-MXAN_RS36675	2228011	2228780	-	DDE transposase	-	0.0281501	4.39364e-12	4.48819e-14	0.00518989	0.017259	9.27364e-13	7.11263e-15	0.00276037	-0.474148	-1.37499	-1.48914	-0.582575	207.645	219.358	293.549	299.942	582.321	526.385	536.778	664.444	322.218	317.902	ID=cds-MXAN_RS36675; Parent=gene-MXAN_RS36675; Note=frameshifted; gbkey=CDS; inference=COORDINATES: similar to AA sequence:RefSeq:WP_076611655.1; product=DDE transposase; pseudo=true; transl_table=11
cds-MXAN_RS36715	2467179	2467440	-	ATP-dependent helicase HrpA	-	0.723376	0.442194	0.235347	0.154649	0.665609	0.377718	0.18402	0.112425	-0.274132	-0.529796	-0.767133	-0.907546	10.2682	6.74949	9.12589	10.8675	12.7749	11.3312	13.036	15.4972	13.5386	17.6612	ID=cds-MXAN_RS36715; Parent=gene-MXAN_RS36715; Note=frameshifted; gbkey=CDS; inference=COORDINATES: similar to AA sequence:RefSeq:WP_020478888.1; product=ATP-dependent helicase HrpA; pseudo=true; transl_table=11
cds-MXAN_RS36720	2470863	2471073	-	ATP-dependent helicase HrpA	-	0.138562	0.0168964	0.112198	0.00147799	0.100406	0.0103779	0.0803754	0.000718138	-1.26077	-1.86439	-1.29059	-2.38962	3.42272	5.06212	4.56294	15.2145	20.2269	11.3312	12.2692	8.7172	26.1746	19.2668	ID=cds-MXAN_RS36720; Parent=gene-MXAN_RS36720; Note=frameshifted; gbkey=CDS; inference=COORDINATES: similar to AA sequence:RefSeq:WP_020478888.1; product=ATP-dependent helicase HrpA; pseudo=true; transl_table=11
cds-MXAN_RS36725	2487513	2487667	+	SAM-dependent methyltransferase	-	0.669416	0.608574	0.209771	0.364681	0.606189	0.546904	0.161711	0.298503	0.910278	1.04994	2.8988	1.90617	2.28181	4.21843	0	3.26024	3.19372	0	0	0.968578	1.80514	0	ID=cds-MXAN_RS36725; Parent=gene-MXAN_RS36725; Note=frameshifted%3B incomplete%3B partial in the middle of a contig%3B missing start; gbkey=CDS; inference=COORDINATES: similar to AA sequence:RefSeq:WP_011552319.1; partial=true; product=SAM-dependent methyltransferase; pseudo=true; start_range=.,2487513; transl_table=11
cds-MXAN_RS36730	2503471	2503872	+	hypothetical protein	-	0.617123	0.919814	0.905354	0.55561	0.55083	0.901605	0.878928	0.48569	0.661632	-0.120165	-0.144117	-0.636096	3.42272	4.21843	0	4.34699	4.25829	4.12043	4.60096	3.87431	7.22058	4.8167	ID=cds-MXAN_RS36730; Parent=gene-MXAN_RS36730; Note=incomplete%3B partial in the middle of a contig%3B missing stop; end_range=2503872,.; gbkey=CDS; inference=COORDINATES: similar to AA sequence:RefSeq:WP_010584612.1; partial=true; product=hypothetical protein; pseudo=true; transl_table=11
cds-MXAN_RS36735	2505136	2505303	+	hypothetical protein	-	3.9579e-07	3.80714e-06	0.000662204	3.16818e-06	1.19941e-07	1.41215e-06	0.000312001	1.08616e-06	-3.11874	-2.83966	-2.1513	-2.84741	3.42272	6.74949	59.3183	33.6892	43.6475	31.9333	19.1707	28.0888	41.5183	34.5197	ID=cds-MXAN_RS36735; Parent=gene-MXAN_RS36735; Note=incomplete%3B partial in the middle of a contig%3B missing stop; end_range=2505303,.; gbkey=CDS; inference=COORDINATES: similar to AA sequence:RefSeq:WP_076611847.1; partial=true; product=hypothetical protein; pseudo=true; transl_table=11
cds-MXAN_RS36755	3290928	3291983	-	IS3 family transposase	-	0.886298	0.546079	0.388923	0.684644	0.857255	0.48217	0.324986	0.621392	-0.0542993	-0.210517	-0.293493	-0.147477	236.168	274.198	223.584	305.376	245.916	345.086	240.783	386.463	274.382	291.41	ID=cds-MXAN_RS36755; Parent=gene-MXAN_RS36755; Note=frameshifted%3B internal stop; gbkey=CDS; inference=COORDINATES: similar to AA sequence:RefSeq:WP_076612169.1; product=IS3 family transposase; pseudo=true; transl_table=11
cds-MXAN_RS36790	3725082	3725284	-	hypothetical protein	-	0.440469	0.369357	0.70762	0.735698	0.372364	0.307416	0.650722	0.680594	2.05301	2.34899	-0.872741	-0.795635	1.14091	0.843686	0	0	0	0	0.766826	2.90573	1.80514	1.60557	ID=cds-MXAN_RS36790; Parent=gene-MXAN_RS36790; Note=frameshifted%3B incomplete%3B partial in the middle of a contig%3B missing stop; gbkey=CDS; inference=COORDINATES: similar to AA sequence:RefSeq:WP_011551323.1; partial=true; product=hypothetical protein; pseudo=true; start_range=.,3725082; transl_table=11
cds-MXAN_RS36810	4046345	4046428	+	hypothetical protein	-	0.722316	0.448886	0.0318619	0.0322096	0.664494	0.384671	0.0201533	0.0198677	-0.350454	-0.664953	-1.65784	-1.66025	4.56363	5.9058	3.04196	9.78073	10.6457	6.18065	11.5024	22.2773	20.7592	12.8445	ID=cds-MXAN_RS36810; Parent=gene-MXAN_RS36810; Note=incomplete%3B partial in the middle of a contig%3B missing stop; end_range=4046428,.; gbkey=CDS; inference=COORDINATES: protein motif:HMM:TIGR02098; partial=true; product=hypothetical protein; pseudo=true; transl_table=11
cds-MXAN_RS36835	4208935	4209039	+	transposase	-	0.786828	0.862713	0.254589	0.663315	0.735695	0.835275	0.200643	0.598929	-0.19145	-0.115603	-0.6714	-0.282173	12.55	13.499	10.6469	18.4747	15.9686	12.3613	23.0048	18.403	20.7592	11.239	ID=cds-MXAN_RS36835; Parent=gene-MXAN_RS36835; Note=incomplete%3B partial in the middle of a contig%3B missing stop; end_range=4209039,.; gbkey=CDS; inference=COORDINATES: similar to AA sequence:RefSeq:WP_011552187.1; partial=true; product=transposase; pseudo=true; transl_table=11
cds-MXAN_RS36885	5072573	5072797	-	hypothetical protein	-	0.426296	0.257555	0.271176	0.00942599	0.358622	0.203973	0.215602	0.00522109	0.454596	0.621446	0.590104	1.44277	30.8045	22.7795	24.3357	15.2145	17.0332	17.5118	22.238	12.5915	9.9283	9.63339	ID=cds-MXAN_RS36885; Parent=gene-MXAN_RS36885; Note=incomplete%3B partial in the middle of a contig%3B missing stop; gbkey=CDS; inference=COORDINATES: protein motif:HMM:PF00400.30; partial=true; product=hypothetical protein; pseudo=true; start_range=.,5072573; transl_table=11
cds-MXAN_RS36890	5072819	5073160	-	hypothetical protein	-	0.0373899	0.875695	0.473867	0.390644	0.0234594	0.849773	0.406666	0.322175	2.119	0.127764	0.567487	0.683222	13.6909	8.43686	1.52098	3.26024	12.7749	7.21075	6.13461	8.7172	6.31801	7.22504	ID=cds-MXAN_RS36890; Parent=gene-MXAN_RS36890; Note=incomplete%3B partial in the middle of a contig%3B missing stop; gbkey=CDS; inference=COORDINATES: protein motif:HMM:PF00400.30; partial=true; product=hypothetical protein; pseudo=true; start_range=.,5072819; transl_table=11
cds-MXAN_RS36895	5074916	5075431	-	hypothetical protein	-	0.0193495	0.0262607	0.0247993	0.813541	0.0114743	0.0166755	0.0152831	0.77288	0.737668	0.678442	0.674261	-0.0771296	111.809	91.9618	68.4442	54.3374	69.1972	57.686	71.3148	55.2089	106.504	107.573	ID=cds-MXAN_RS36895; Parent=gene-MXAN_RS36895; Note=incomplete%3B partial in the middle of a contig%3B missing stop; gbkey=CDS; inference=COORDINATES: protein motif:HMM:PF05729.10; partial=true; product=hypothetical protein; pseudo=true; start_range=.,5074916; transl_table=11
cds-MXAN_RS36920	5710250	5710644	+	two-component system response regulator GlrR	-	0.000280147	7.9862e-06	1.02538e-07	1.47642e-11	0.000122658	3.1052e-06	3.01558e-08	2.94553e-12	-5.86151	-6.99492	-8.25256	-10.3674	0	0	4.56294	15.2145	21.2915	24.7226	70.548	38.7431	223.838	252.877	ID=cds-MXAN_RS36920; Parent=gene-MXAN_RS36920; Note=with GlrK is part of a two-component signal transduction system regulating glmY%3B frameshifted%3B incomplete%3B partial in the middle of a contig%3B missing start and stop; end_range=5710644,.; gbkey=CDS; inference=COORDINATES: similar to AA sequence:RefSeq:WP_013941154.1; partial=true; product=two-component system response regulator GlrR; pseu…
cds-MXAN_RS36930	5892997	5893110	+	alkaline phosphatase	-	0.113695	0.103013	0.206115	0.0504751	0.0802426	0.0735765	0.158524	0.0323804	-1.95642	-1.96561	-1.55987	-2.2855	2.28181	0.843686	6.08393	5.43374	6.38744	5.15054	3.06731	5.81147	6.31801	8.02783	ID=cds-MXAN_RS36930; Parent=gene-MXAN_RS36930; Note=incomplete%3B partial in the middle of a contig%3B missing start; gbkey=CDS; inference=COORDINATES: similar to AA sequence:RefSeq:WP_011552888.1; partial=true; product=alkaline phosphatase; pseudo=true; start_range=.,5892997; transl_table=11
cds-MXAN_RS36950	6069543	6069650	+	DNA-binding protein	-	0.178641	0.587604	0.302638	0.0863094	0.133802	0.524823	0.244344	0.0585497	2.41919	0.697615	-1.04837	-1.65544	3.42272	3.37474	0	1.08675	2.12915	2.06022	4.60096	9.68578	12.636	8.83061	ID=cds-MXAN_RS36950; Parent=gene-MXAN_RS36950; Note=incomplete%3B partial in the middle of a contig%3B missing start; gbkey=CDS; inference=COORDINATES: similar to AA sequence:RefSeq:WP_013376829.1; partial=true; product=DNA-binding protein; pseudo=true; start_range=.,6069543; transl_table=11
cds-MXAN_RS36960	6151614	6151844	+	transposase	-	0.154751	0.735684	0.955807	0.00169039	0.113778	0.687571	0.942911	0.000827389	0.623355	0.147265	-0.0254185	-1.12908	42.2136	37.9659	34.9826	18.4747	31.9372	40.1742	46.0096	34.8688	84.8418	89.9117	ID=cds-MXAN_RS36960; Parent=gene-MXAN_RS36960; Note=incomplete%3B partial in the middle of a contig%3B missing stop; end_range=6151844,.; gbkey=CDS; inference=COORDINATES: protein motif:HMM:PF13340.4; partial=true; product=transposase; pseudo=true; transl_table=11
cds-MXAN_RS36975	6317667	6317926	+	hydrolase	-	0.471064	0.391943	0.426442	0.191674	0.403352	0.329128	0.360682	0.142825	-0.833304	-0.942738	-0.870889	-1.3583	4.56363	1.68737	9.12589	2.1735	4.25829	7.21075	6.90144	3.87431	8.12315	7.22504	ID=cds-MXAN_RS36975; Parent=gene-MXAN_RS36975; Note=frameshifted%3B incomplete%3B partial in the middle of a contig%3B missing stop; end_range=6317926,.; gbkey=CDS; inference=COORDINATES: similar to AA sequence:RefSeq:WP_002634182.1; partial=true; product=hydrolase; pseudo=true; transl_table=11
cds-MXAN_RS36980	6334558	6334832	-	ISAzo13 family transposase	-	0.374413	0.658241	0.644937	0.0742272	0.30911	0.601598	0.581802	0.0495461	0.412012	0.201596	0.208206	-0.704798	35.3681	34.5911	30.4196	22.8217	34.0663	26.7828	26.0721	34.8688	47.8363	65.8282	ID=cds-MXAN_RS36980; Parent=gene-MXAN_RS36980; Note=frameshifted%3B internal stop%3B incomplete%3B partial in the middle of a contig%3B missing stop; gbkey=CDS; inference=COORDINATES: similar to AA sequence:RefSeq:WP_013941420.1; partial=true; product=ISAzo13 family transposase; pseudo=true; start_range=.,6334558; transl_table=11
cds-MXAN_RS36990	6336886	6337153	+	hypothetical protein	-	1	0.396546	1	0.375185	1	0.333384	1	0.30798	0	-3.10165	0	-3.23962	0	0	0	0	0	3.09032	0	0	1.80514	1.60557	ID=cds-MXAN_RS36990; Parent=gene-MXAN_RS36990; Note=frameshifted%3B incomplete%3B partial in the middle of a contig%3B missing stop; end_range=6337153,.; gbkey=CDS; inference=COORDINATES: similar to AA sequence:RefSeq:WP_011555042.1; partial=true; product=hypothetical protein; pseudo=true; transl_table=11
cds-MXAN_RS37005	6500695	6500811	-	ATP-dependent helicase HrpA	-	0.885244	0.546338	0.129066	0.935863	0.85587	0.482475	0.0942009	0.919499	-0.316127	-1.10059	-2.42902	0.173814	1.14091	0.843686	0	2.1735	2.12915	2.06022	3.83413	6.78005	1.80514	0	ID=cds-MXAN_RS37005; Parent=gene-MXAN_RS37005; Note=incomplete%3B partial in the middle of a contig%3B missing start and stop; end_range=6500811,.; gbkey=CDS; inference=COORDINATES: similar to AA sequence:RefSeq:WP_020478888.1; partial=true; product=ATP-dependent helicase HrpA; pseudo=true; start_range=.,6500695; transl_table=11
cds-MXAN_RS37010	6572448	6572738	-	hypothetical protein	-	0.829537	0.352484	0.261443	0.89379	0.786021	0.291577	0.206656	0.869793	-0.38596	-1.33984	-1.56025	-0.222444	1.14091	1.68737	1.52098	2.1735	2.12915	5.15054	4.60096	3.87431	0.902572	2.40835	ID=cds-MXAN_RS37010; Parent=gene-MXAN_RS37010; Note=incomplete%3B partial in the middle of a contig%3B missing start; end_range=6572738,.; gbkey=CDS; inference=COORDINATES: similar to AA sequence:RefSeq:WP_002635816.1; partial=true; product=hypothetical protein; pseudo=true; transl_table=11
cds-MXAN_RS37015	6579544	6579980	+	hypothetical protein	-	0.00336254	8.35705e-05	0.000391216	0.00234825	0.00174539	3.71079e-05	0.000179476	0.00117558	-1.6103	-2.0576	-1.86394	-1.6259	13.6909	9.28054	24.3357	43.4699	39.3892	54.5957	36.0408	46.4917	25.272	44.1531	ID=cds-MXAN_RS37015; Parent=gene-MXAN_RS37015; Note=frameshifted; gbkey=CDS; inference=COORDINATES: similar to AA sequence:RefSeq:WP_002637573.1; product=hypothetical protein; pseudo=true; transl_table=11
cds-MXAN_RS37035	6719234	6719441	-	ATP-dependent helicase HrpA	-	0.352047	0.155676	0.510248	0.215963	0.288113	0.116151	0.443016	0.164017	-1.65798	-2.33725	-1.18923	-2.06814	0	1.68737	0	5.43374	5.32286	4.12043	2.30048	1.93716	6.31801	1.60557	ID=cds-MXAN_RS37035; Parent=gene-MXAN_RS37035; Note=frameshifted; gbkey=CDS; inference=COORDINATES: similar to AA sequence:RefSeq:WP_020478888.1; product=ATP-dependent helicase HrpA; pseudo=true; transl_table=11
cds-MXAN_RS37040	6721549	6721768	-	ATP-dependent helicase HrpA	-	0.0260992	0.117578	0.166357	0.0191188	0.0158687	0.0849579	0.124991	0.0112691	-1.286	-0.922245	-0.812811	-1.30819	12.55	9.28054	15.2098	35.8627	20.2269	20.6022	17.637	20.3401	24.3695	28.9002	ID=cds-MXAN_RS37040; Parent=gene-MXAN_RS37040; Note=frameshifted; gbkey=CDS; inference=COORDINATES: similar to AA sequence:RefSeq:WP_020478888.1; product=ATP-dependent helicase HrpA; pseudo=true; transl_table=11
cds-MXAN_RS37045	6721833	6722073	+	hypothetical protein	-	0.447683	0.0223929	0.00694927	0.000108335	0.380114	0.0140252	0.00385592	4.48375e-05	-1.83477	-4.1188	-4.70739	-6.47667	0	0	1.52098	0	2.12915	4.12043	4.60096	4.84289	14.4412	17.6612	ID=cds-MXAN_RS37045; Parent=gene-MXAN_RS37045; Note=frameshifted; gbkey=CDS; inference=COORDINATES: similar to AA sequence:RefSeq:WP_013937273.1; product=hypothetical protein; pseudo=true; transl_table=11
cds-MXAN_RS37055	6766445	6767352	+	hypothetical protein	-	0.325674	0.890086	0.797126	0.245423	0.263391	0.866311	0.754323	0.188924	1.90339	0.207106	-0.354513	-1.39797	2.28181	2.53106	1.52098	0	2.12915	2.06022	1.53365	4.84289	6.31801	6.42226	ID=cds-MXAN_RS37055; Parent=gene-MXAN_RS37055; Note=frameshifted; gbkey=CDS; inference=COORDINATES: similar to AA sequence:RefSeq:WP_009951012.1; product=hypothetical protein; pseudo=true; transl_table=11
cds-MXAN_RS37060	6775396	6775582	-	hypothetical protein	-	0.00223956	0.00174867	0.00426096	0.0112855	0.00113227	0.000924773	0.00227744	0.00634894	2.66304	2.51848	2.11164	1.82742	25.1	22.7795	3.04196	4.34699	1.06457	7.21075	6.13461	4.84289	4.51286	8.83061	ID=cds-MXAN_RS37060; Parent=gene-MXAN_RS37060; Note=frameshifted%3B incomplete%3B partial in the middle of a contig%3B missing stop; gbkey=CDS; inference=COORDINATES: similar to AA sequence:RefSeq:WP_020478888.1; partial=true; product=hypothetical protein; pseudo=true; start_range=.,6775396; transl_table=11
cds-MXAN_RS37065	6813898	6814891	+	cation transporter	-	0.132249	0.670614	0.810101	0.269205	0.0950305	0.615676	0.769055	0.210345	1.18769	0.301822	0.169352	-0.678707	11.4091	11.8116	6.08393	4.34699	10.6457	8.24086	9.20192	11.6229	16.2463	20.8724	ID=cds-MXAN_RS37065; Parent=gene-MXAN_RS37065; Note=frameshifted; gbkey=CDS; inference=COORDINATES: similar to AA sequence:RefSeq:WP_002618000.1; product=cation transporter; pseudo=true; transl_table=11
cds-MXAN_RS37085	6882914	6883384	-	DDE endonuclease	-	0.0235456	0.0109945	0.0127354	0.00327071	0.0141684	0.00654704	0.00743292	0.0016744	-1.50108	-1.62156	-1.57723	-1.82967	5.70454	6.74949	18.2518	17.388	14.904	23.6925	19.9375	17.4344	17.1489	27.2946	ID=cds-MXAN_RS37085; Parent=gene-MXAN_RS37085; Note=incomplete%3B partial in the middle of a contig%3B missing stop; gbkey=CDS; inference=COORDINATES: similar to AA sequence:RefSeq:WP_002634109.1; partial=true; product=DDE endonuclease; pseudo=true; start_range=.,6882914; transl_table=11
cds-MXAN_RS37095	6885814	6886202	+	ISL3 family transposase	-	0.000382092	0.00491824	0.0284439	7.79603e-10	0.000170608	0.0027635	0.0177681	1.8194e-10	-1.90978	-1.52795	-1.21265	-3.05037	3.42272	12.6553	36.5036	28.2554	24.4852	24.7226	18.4038	21.3087	74.0109	67.4338	ID=cds-MXAN_RS37095; Parent=gene-MXAN_RS37095; Note=frameshifted%3B incomplete%3B partial in the middle of a contig%3B missing stop; end_range=6886202,.; gbkey=CDS; inference=COORDINATES: similar to AA sequence:RefSeq:WP_015352138.1; partial=true; product=ISL3 family transposase; pseudo=true; transl_table=11
cds-MXAN_RS37125	7386944	7387183	+	hypothetical protein	-	0.140852	0.310372	0.369614	0.123369	0.102279	0.252554	0.306695	0.08724	-3.46509	-2.52587	-2.25476	-3.52609	0	0	3.04196	1.08675	0	2.06022	0.766826	0.968578	0.902572	3.21113	ID=cds-MXAN_RS37125; Parent=gene-MXAN_RS37125; Note=incomplete%3B partial in the middle of a contig%3B missing start and stop; end_range=7387183,.; gbkey=CDS; inference=COORDINATES: similar to AA sequence:RefSeq:WP_013938342.1; partial=true; product=hypothetical protein; pseudo=true; start_range=.,7386944; transl_table=11
cds-MXAN_RS37135	7499112	7499258	-	Isoquinoline 1-oxidoreductase subunit	-	0.0751298	0.35662	0.22111	0.0175285	0.0506037	0.295538	0.171605	0.0102593	-2.53198	-1.42549	-1.78619	-3.18591	1.14091	0.843686	4.56294	6.52049	2.12915	3.09032	4.60096	1.93716	7.22058	10.4362	ID=cds-MXAN_RS37135; Parent=gene-MXAN_RS37135; Note=incomplete%3B partial in the middle of a contig%3B missing start; end_range=7499258,.; gbkey=CDS; inference=COORDINATES: similar to AA sequence:RefSeq:WP_002635895.1; partial=true; product=Isoquinoline 1-oxidoreductase subunit; pseudo=true; transl_table=11
cds-MXAN_RS37145	7592228	7592491	+	IS66 family transposase	-	1	1	0.536394	0.424489	1	1	0.469852	0.353712	0	0	-2.26077	-2.84753	0	0	0	0	0	0	0.766826	0.968578	1.80514	0.802783	ID=cds-MXAN_RS37145; Parent=gene-MXAN_RS37145; Note=incomplete%3B partial in the middle of a contig%3B missing start and stop; end_range=7592491,.; gbkey=CDS; inference=COORDINATES: similar to AA sequence:RefSeq:WP_002632659.1; partial=true; product=IS66 family transposase; pseudo=true; start_range=.,7592228; transl_table=11
cds-MXAN_RS37150	7695158	7696239	-	hypothetical protein	-	0.0125444	0.0399795	0.0555978	0.00150118	0.0072022	0.0262842	0.0371111	0.000730027	-1.6072	-1.32742	-1.23281	-1.93797	7.98635	6.74949	30.4196	15.2145	20.2269	16.4817	22.238	11.6229	27.0772	28.9002	ID=cds-MXAN_RS37150; Parent=gene-MXAN_RS37150; Note=frameshifted; gbkey=CDS; inference=COORDINATES: similar to AA sequence:RefSeq:WP_013938115.1; product=hypothetical protein; pseudo=true; transl_table=11
cds-MXAN_RS37155	7696322	7696916	-	hypothetical protein	-	0.000191779	0.00185792	0.000375503	4.21175e-10	8.19873e-05	0.000987158	0.000171854	9.5682e-11	-2.53353	-2.13073	-2.37374	-3.93733	6.84544	1.68737	22.8147	22.8217	14.904	19.572	22.238	18.403	61.3749	59.4059	ID=cds-MXAN_RS37155; Parent=gene-MXAN_RS37155; Note=frameshifted; gbkey=CDS; inference=COORDINATES: similar to AA sequence:RefSeq:WP_020478130.1; product=hypothetical protein; pseudo=true; transl_table=11
cds-MXAN_RS37165	7751790	7751948	+	oxidoreductase	-	0.360378	0.155006	0.121726	0.016468	0.295775	0.115569	0.0881898	0.00955247	-1.90926	-2.7022	-2.88068	-4.25725	0	0.843686	0	3.26024	4.25829	2.06022	1.53365	5.81147	7.22058	11.239	ID=cds-MXAN_RS37165; Parent=gene-MXAN_RS37165; Note=incomplete%3B partial in the middle of a contig%3B missing start; gbkey=CDS; inference=COORDINATES: similar to AA sequence:RefSeq:WP_017980101.1; partial=true; product=oxidoreductase; pseudo=true; start_range=.,7751790; transl_table=11
cds-MXAN_RS37180	7860971	7861126	+	transposase	-	0.13271	0.0943898	0.0459754	0.0882466	0.0954348	0.0668383	0.0301312	0.0599853	-3.3078	-3.53059	-4.05023	-3.56969	0	0	0	3.26024	1.06457	3.09032	3.06731	2.90573	2.70772	1.60557	ID=cds-MXAN_RS37180; Parent=gene-MXAN_RS37180; Note=incomplete%3B partial in the middle of a contig%3B missing start and stop; end_range=7861126,.; gbkey=CDS; inference=COORDINATES: similar to AA sequence:RefSeq:WP_002618079.1; partial=true; product=transposase; pseudo=true; start_range=.,7860971; transl_table=11
cds-MXAN_RS37185	7948284	7949012	-	hypothetical protein	-	0.258371	0.60484	0.565452	0.365465	0.203232	0.543048	0.497875	0.299195	0.454718	0.206154	0.225057	-0.332392	45.6363	43.8717	27.3777	36.9494	39.3892	38.114	42.1754	33.9002	61.3749	51.3781	ID=cds-MXAN_RS37185; Parent=gene-MXAN_RS37185; Note=internal stop; gbkey=CDS; inference=COORDINATES: similar to AA sequence:RefSeq:WP_011550388.1; product=hypothetical protein; pseudo=true; transl_table=11
cds-MXAN_RS37205	8457622	8458206	-	peptidase M23	-	0.0144726	6.52326e-06	0.00263974	0.224878	0.008403	2.51033e-06	0.00135894	0.171747	-0.4877	-0.856986	-0.583167	0.253959	329.722	326.506	430.438	487.95	595.096	593.342	444.759	539.498	279.797	270.538	ID=cds-MXAN_RS37205; Parent=gene-MXAN_RS37205; Note=incomplete%3B partial in the middle of a contig%3B missing stop; gbkey=CDS; inference=COORDINATES: similar to AA sequence:RefSeq:WP_002621889.1; partial=true; product=peptidase M23; pseudo=true; start_range=.,8457622; transl_table=11
cds-MXAN_RS37210	8497997	8498258	+	hypothetical protein	-	0.710762	0.564135	1	0.78944	0.651262	0.500801	1	0.74281	-1.77111	-2.55676	0	-1.28704	0	0	0	1.08675	2.12915	0	0	0	0.902572	0	ID=cds-MXAN_RS37210; Parent=gene-MXAN_RS37210; Note=frameshifted; gbkey=CDS; inference=COORDINATES: similar to AA sequence:RefSeq:WP_002611952.1; product=hypothetical protein; pseudo=true; transl_table=11
cds-MXAN_RS37235	8639094	8639237	+	hypothetical protein	-	0.732914	0.715962	0.0191356	0.0357435	0.676202	0.664505	0.0115847	0.0222197	-0.320702	-0.323962	-1.71739	-1.56259	5.70454	6.74949	1.52098	13.041	7.45201	8.24086	24.5384	16.4658	14.4412	22.4779	ID=cds-MXAN_RS37235; Parent=gene-MXAN_RS37235; Note=incomplete%3B partial in the middle of a contig%3B missing start; gbkey=CDS; inference=COORDINATES: similar to AA sequence:RefSeq:YP_208632.1; partial=true; product=hypothetical protein; pseudo=true; start_range=.,8639094; transl_table=11
cds-MXAN_RS37265	9027905	9028279	+	acyltransferase	-	0.0687144	0.0338452	0.130596	0.0926545	0.0458001	0.0219297	0.0953891	0.0632495	-1.84839	-2.06272	-1.52103	-1.67878	1.14091	3.37474	4.56294	11.9542	11.7103	8.24086	6.90144	6.78005	7.22058	8.02783	ID=cds-MXAN_RS37265; Parent=gene-MXAN_RS37265; Note=incomplete%3B partial in the middle of a contig%3B missing stop; end_range=9028279,.; gbkey=CDS; inference=COORDINATES: similar to AA sequence:RefSeq:WP_002638168.1; partial=true; product=acyltransferase; pseudo=true; transl_table=11
cds-MXAN_RS37275	9053951	9054091	-	transposase	-	2.44503e-05	1.98594e-05	5.69187e-06	9.35452e-11	9.37212e-06	8.1264e-06	2.05324e-06	1.98862e-11	4.77639	4.80034	5.10948	7.46658	1655.46	1434.27	44.1085	68.4651	19.1623	91.6796	12.2692	77.4862	13.5386	4.01391	ID=cds-MXAN_RS37275; Parent=gene-MXAN_RS37275; Note=incomplete%3B partial in the middle of a contig%3B missing stop; gbkey=CDS; inference=COORDINATES: similar to AA sequence:RefSeq:WP_002617381.1; partial=true; product=transposase; pseudo=true; start_range=.,9053951; transl_table=11
cds-MXAN_RS37290	549828	550047	+	ATP-dependent helicase HrpA	-	0.000455916	6.99207e-05	0.00028709	4.62759e-07	0.000205768	3.07389e-05	0.000129532	1.44696e-07	-2.91846	-3.2131	-2.9493	-3.96989	5.70454	0	24.3357	14.1277	25.5497	20.6022	19.9375	18.403	36.1029	41.7447	ID=cds-MXAN_RS37290; Parent=gene-MXAN_RS37290; Note=frameshifted; gbkey=CDS; inference=COORDINATES: similar to AA sequence:RefSeq:WP_020478888.1; product=ATP-dependent helicase HrpA; pseudo=true; transl_table=11
cds-MXAN_RS37295	2376361	2376582	+	hypothetical protein	-	0.322108	0.160476	0.00299987	0.561625	0.260197	0.12002	0.00155714	0.492069	-0.276463	-0.376618	-0.754647	-0.166021	189.391	152.707	220.542	193.441	252.304	190.57	315.932	258.61	193.15	189.457	ID=cds-MXAN_RS37295; Parent=gene-MXAN_RS37295; Note=internal stop%3B incomplete%3B partial in the middle of a contig%3B missing stop; end_range=2376582,.; gbkey=CDS; inference=COORDINATES: similar to AA sequence:RefSeq:WP_020478987.1; partial=true; product=hypothetical protein; pseudo=true; transl_table=11
cds-MXAN_RS37300	2505572	2505730	+	serine/threonine protein kinase	-	0.111006	0.0774371	0.339753	0.0755578	0.0782064	0.0537145	0.278239	0.0504863	-1.52079	-1.62225	-0.936882	-1.61817	2.28181	3.37474	9.12589	7.60723	8.51658	9.27097	6.13461	4.84289	7.22058	10.4362	ID=cds-MXAN_RS37300; Parent=gene-MXAN_RS37300; Note=incomplete%3B partial in the middle of a contig%3B missing start and stop; end_range=2505730,.; gbkey=CDS; inference=COORDINATES: similar to AA sequence:RefSeq:WP_014399652.1; partial=true; product=serine/threonine protein kinase; pseudo=true; start_range=.,2505572; transl_table=11
cds-MXAN_RS37320	5059538	5059796	+	FolB domain-containing protein	-	0.378107	0.74609	0.624687	0.827863	0.312512	0.699453	0.560266	0.790362	1.88708	0.580444	0.877077	-0.3623	1.14091	3.37474	0	1.08675	0	3.09032	1.53365	0.968578	3.61029	2.40835	ID=cds-MXAN_RS37320; Parent=gene-MXAN_RS37320; Note=frameshifted; gbkey=CDS; inference=COORDINATES: similar to AA sequence:RefSeq:WP_007973559.1; product=FolB domain-containing protein; pseudo=true; transl_table=11
cds-MXAN_RS37330	6761413	6761517	-	ATP-dependent helicase HrpA	-	0.0909546	0.41893	0.0102977	0.00130712	0.0626652	0.355367	0.00589535	0.000628633	-1.5992	-0.824947	-2.22688	-2.72353	4.56363	1.68737	10.6469	7.60723	8.51658	2.06022	16.8702	10.6544	20.7592	18.464	ID=cds-MXAN_RS37330; Parent=gene-MXAN_RS37330; Note=incomplete%3B partial in the middle of a contig%3B missing start and stop; end_range=6761517,.; gbkey=CDS; inference=COORDINATES: similar to AA sequence:RefSeq:WP_020478888.1; partial=true; product=ATP-dependent helicase HrpA; pseudo=true; start_range=.,6761413; transl_table=11
cds-MXAN_RS37340	8171511	8171780	+	NADPH-dependent ferric siderophore reductase	-	0.770162	0.89544	0.954175	0.357339	0.716824	0.872385	0.940381	0.291756	0.654824	0.270725	0.122003	2.15268	1.14091	2.53106	0	2.1735	0	3.09032	1.53365	1.93716	0	0.802783	ID=cds-MXAN_RS37340; Parent=gene-MXAN_RS37340; Note=internal stop%3B incomplete%3B partial in the middle of a contig%3B missing stop; end_range=8171780,.; gbkey=CDS; inference=COORDINATES: similar to AA sequence:RefSeq:WP_015352758.1; partial=true; product=NADPH-dependent ferric siderophore reductase; pseudo=true; transl_table=11
cds-WP_002614080.1	6494801	6494995	+	30S ribosomal protein S21	WP_002614080.1	7.94324e-06	1.01591e-11	0.121535	0.509935	2.8796e-06	2.20583e-12	0.0880348	0.439093	1.14651	1.72212	0.416594	0.188887	4184.85	4913.63	1740	2368.02	1479.76	1278.36	3689.97	3126.57	3354.86	4627.24	ID=cds-WP_002614080.1; Parent=gene-MXAN_RS25275; Dbxref=Genbank:WP_002614080.1; Name=WP_002614080.1; gbkey=CDS; inference=COORDINATES: similar to AA sequence:RefSeq:WP_002614080.1; product=30S ribosomal protein S21; protein_id=WP_002614080.1; transl_table=11
cds-WP_002614803.1	3866870	3867088	+	translation initiation factor IF-1	WP_002614803.1	0.00629259	0.182776	0.0379349	9.40387e-05	0.00343041	0.138636	0.0243759	3.84828e-05	-0.662902	-0.33548	-0.509613	-0.93138	2977.77	3340.15	4124.9	5876.04	3648.29	4324.39	4330.27	4665.64	5438.9	6610.92	ID=cds-WP_002614803.1; Parent=gene-MXAN_RS16100; Dbxref=Genbank:WP_002614803.1; Name=WP_002614803.1; gbkey=CDS; gene=infA; inference=COORDINATES: similar to AA sequence:RefSeq:WP_002614803.1; product=translation initiation factor IF-1; protein_id=WP_002614803.1; transl_table=11
cds-WP_002633201.1	8051270	8051548	-	HPr family phosphocarrier protein	WP_002633201.1	0.0194085	0.0449964	0.00126162	1.43341e-05	0.0115147	0.0298613	0.000619256	5.32472e-06	0.622625	0.526656	0.830885	1.1162	300.059	226.108	142.972	195.615	174.59	189.54	144.93	150.13	119.14	122.826	ID=cds-WP_002633201.1; Parent=gene-MXAN_RS31645; Dbxref=Genbank:WP_002633201.1; Name=WP_002633201.1; gbkey=CDS; inference=COORDINATES: similar to AA sequence:RefSeq:WP_002633201.1; product=HPr family phosphocarrier protein; protein_id=WP_002633201.1; transl_table=11
cds-WP_002633598.1	3859385	3859753	+	50S ribosomal protein L14	WP_002633598.1	3.15481e-17	1.16304e-17	3.01898e-05	0.0902301	3.55746e-18	1.44119e-18	1.1888e-05	0.0614578	3.80496	3.84024	1.89516	0.808176	3510.57	3610.98	282.903	227.13	177.784	319.333	1426.3	487.195	1933.31	2133.8	ID=cds-WP_002633598.1; Parent=gene-MXAN_RS16040; Dbxref=Genbank:WP_002633598.1; Name=WP_002633598.1; gbkey=CDS; inference=COORDINATES: similar to AA sequence:RefSeq:WP_002625379.1; product=50S ribosomal protein L14; protein_id=WP_002633598.1; transl_table=11
cds-WP_002633601.1	3858229	3858648	+	50S ribosomal protein L16	WP_002633601.1	4.40649e-12	1.35395e-12	3.43288e-05	0.145995	8.03276e-13	2.72729e-13	1.3603e-05	0.105451	3.45406	3.52254	2.09208	0.778103	8132.39	7626.08	921.715	517.292	351.309	1019.81	2532.06	1163.26	4601.31	4587.9	ID=cds-WP_002633601.1; Parent=gene-MXAN_RS16025; Dbxref=Genbank:WP_002633601.1; Name=WP_002633601.1; gbkey=CDS; inference=COORDINATES: similar to AA sequence:RefSeq:WP_002614778.1; product=50S ribosomal protein L16; protein_id=WP_002633601.1; transl_table=11
cds-WP_002633602.1	3857500	3858162	+	30S ribosomal protein S3	WP_002633602.1	1.20025e-08	5.76389e-09	0.00440245	0.607685	3.09524e-09	1.61021e-09	0.00236034	0.538826	2.73495	2.78332	1.40157	0.283221	13055.4	13455.1	2244.97	1737.71	894.241	2956.41	6465.88	3568.24	10302.9	11482.2	ID=cds-WP_002633602.1; Parent=gene-MXAN_RS16020; Dbxref=Genbank:WP_002633602.1; Name=WP_002633602.1; gbkey=CDS; inference=COORDINATES: similar to AA sequence:RefSeq:WP_002633602.1; product=30S ribosomal protein S3; protein_id=WP_002633602.1; transl_table=11
cds-WP_002633603.1	3857114	3857458	+	50S ribosomal protein L22	WP_002633603.1	5.00198e-12	1.63495e-11	0.00462447	0.776595	9.16651e-13	3.62198e-12	0.00248956	0.727196	3.22567	3.13143	1.3546	0.156072	2936.7	3198.41	409.144	247.778	207.592	492.391	1670.91	727.402	2583.16	2922.93	ID=cds-WP_002633603.1; Parent=gene-MXAN_RS16015; Dbxref=Genbank:WP_002633603.1; Name=WP_002633603.1; gbkey=CDS; inference=COORDINATES: similar to AA sequence:RefSeq:WP_013939877.1; product=50S ribosomal protein L22; protein_id=WP_002633603.1; transl_table=11
cds-WP_002633604.1	3856791	3857078	+	30S ribosomal protein S19	WP_002633604.1	4.79247e-12	3.5563e-11	0.0187673	0.97389	8.76278e-13	8.05467e-12	0.0113462	0.969465	3.33842	3.15783	1.14321	-0.0172265	692.531	950.834	86.6959	76.0723	53.2286	130.824	524.509	218.899	704.909	958.523	ID=cds-WP_002633604.1; Parent=gene-MXAN_RS16010; Dbxref=Genbank:WP_002633604.1; Name=WP_002633604.1; gbkey=CDS; inference=COORDINATES: similar to AA sequence:RefSeq:WP_002633604.1; product=30S ribosomal protein S19; protein_id=WP_002633604.1; transl_table=11
cds-WP_002633606.1	3855608	3855901	+	50S ribosomal protein L23	WP_002633606.1	1.11113e-09	2.01292e-09	0.27469	0.793527	2.56709e-10	5.37943e-10	0.218943	0.747749	3.2705	3.186	0.617326	-0.161249	698.235	818.375	109.511	48.9036	54.2932	112.282	739.987	247.956	775.31	920.792	ID=cds-WP_002633606.1; Parent=gene-MXAN_RS16000; Dbxref=Genbank:WP_002633606.1; Name=WP_002633606.1; gbkey=CDS; inference=COORDINATES: similar to AA sequence:RefSeq:WP_015350185.1; product=50S ribosomal protein L23; protein_id=WP_002633606.1; transl_table=11
cds-WP_002633607.1	3854988	3855611	+	50S ribosomal protein L4	WP_002633607.1	5.20619e-12	1.24109e-08	0.546656	0.378044	9.55508e-13	3.5838e-09	0.479745	0.310586	3.48482	2.86104	0.340195	-0.487855	2115.24	2067.87	226.626	147.798	185.236	390.411	2515.96	787.454	2877.4	2988.76	ID=cds-WP_002633607.1; Parent=gene-MXAN_RS15995; Dbxref=Genbank:WP_002633607.1; Name=WP_002633607.1; gbkey=CDS; inference=COORDINATES: similar to AA sequence:RefSeq:WP_002633607.1; product=50S ribosomal protein L4; protein_id=WP_002633607.1; transl_table=11
cds-WP_002633608.1	3854626	3854934	+	30S ribosomal protein S10	WP_002633608.1	4.59408e-09	1.00599e-09	0.714331	0.00238731	1.1335e-09	2.62475e-10	0.658745	0.00119678	2.38692	2.47234	-0.17109	-1.25399	1738.74	1775.12	368.078	304.289	274.66	358.477	2888.63	1066.4	3901.82	4478.72	ID=cds-WP_002633608.1; Parent=gene-MXAN_RS15990; Dbxref=Genbank:WP_002633608.1; Name=WP_002633608.1; gbkey=CDS; inference=COORDINATES: similar to AA sequence:RefSeq:WP_002625389.1; product=30S ribosomal protein S10; protein_id=WP_002633608.1; transl_table=11
cds-WP_002634092.1	6402563	6403309	+	Crp/Fnr family transcriptional regulator	WP_002634092.1	1.3477e-52	8.06902e-30	1.5157e-37	3.80149e-44	2.87613e-54	4.44273e-31	6.11456e-39	1.1986e-45	-2.47773	-1.85195	-2.08487	-2.265	17991	18299.5	95733.6	106411	71792.7	59212.7	79166.4	74791.6	84841.8	89591.4	ID=cds-WP_002634092.1; Parent=gene-MXAN_RS24905; Dbxref=Genbank:WP_002634092.1; Name=WP_002634092.1; gbkey=CDS; inference=COORDINATES: similar to AA sequence:RefSeq:WP_002621158.1; product=Crp/Fnr family transcriptional regulator; protein_id=WP_002634092.1; transl_table=11
cds-WP_002634160.1	6349147	6349446	+	septation protein SpoVG	WP_002634160.1	3.17719e-135	7.10405e-102	1.02562e-117	1.78754e-116	8.31152e-138	4.20589e-104	4.23636e-120	5.41456e-119	-4.80191	-4.16667	-4.47586	-4.45482	222.477	243.825	6596.5	6430.29	4481.85	3905.14	5735.09	4654.99	4794.46	5446.08	ID=cds-WP_002634160.1; Parent=gene-MXAN_RS24650; Dbxref=Genbank:WP_002634160.1; Name=WP_002634160.1; gbkey=CDS; inference=COORDINATES: similar to AA sequence:RefSeq:WP_002634160.1; product=septation protein SpoVG; protein_id=WP_002634160.1; transl_table=11
cds-WP_002634235.1	6253610	6254011	+	Fe-S cluster assembly scaffold IscU	WP_002634235.1	0.00176342	0.404174	0.00466384	1.18116e-08	0.000875032	0.341062	0.0025114	3.10292e-09	0.75214	0.211099	-0.66108	-1.29103	537.367	519.71	299.633	327.111	490.768	422.344	983.838	685.753	1266.31	1319.77	ID=cds-WP_002634235.1; Parent=gene-MXAN_RS24290; Dbxref=Genbank:WP_002634235.1; Name=WP_002634235.1; gbkey=CDS; inference=COORDINATES: similar to AA sequence:RefSeq:WP_002634235.1; product=Fe-S cluster assembly scaffold IscU; protein_id=WP_002634235.1; transl_table=11
cds-WP_002634367.1	6947379	6947972	+	response regulator	WP_002634367.1	0.845054	0.406164	0.162465	0.844882	0.804564	0.343084	0.121732	0.811147	-0.0577067	-0.220822	-0.360152	0.0556511	2490.6	2808.63	2506.58	3008.12	3021.26	3155.22	2779.75	4024.44	2284.41	2814.56	ID=cds-WP_002634367.1; Parent=gene-MXAN_RS27095; Dbxref=Genbank:WP_002634367.1; Name=WP_002634367.1; gbkey=CDS; inference=COORDINATES: similar to AA sequence:RefSeq:WP_014398871.1; product=response regulator; protein_id=WP_002634367.1; transl_table=11
cds-WP_002634498.1	7051515	7051898	+	response regulator	WP_002634498.1	0.00262935	0.327436	0.0810222	0.190887	0.00134449	0.267926	0.0561343	0.142134	0.788835	0.268816	0.46301	0.355307	579.581	658.919	410.665	308.636	592.967	435.736	487.702	410.677	444.968	523.414	ID=cds-WP_002634498.1; Parent=gene-MXAN_RS27570; Dbxref=Genbank:WP_002634498.1; Name=WP_002634498.1; gbkey=CDS; inference=COORDINATES: similar to AA sequence:RefSeq:WP_002634498.1; product=response regulator; protein_id=WP_002634498.1; transl_table=11
cds-WP_002634858.1	3162147	3162497	+	XRE family transcriptional regulator	WP_002634858.1	2.76266e-07	4.53495e-05	6.34141e-07	3.7719e-09	8.25033e-08	1.93936e-05	2.02562e-07	9.37912e-10	0.808421	0.640375	0.778046	0.9172	2600.13	2527.68	1378.01	1547.53	1564.92	1724.4	1428.6	1562.32	1374.62	1340.65	ID=cds-WP_002634858.1; Parent=gene-MXAN_RS13125; Dbxref=Genbank:WP_002634858.1; Name=WP_002634858.1; gbkey=CDS; inference=COORDINATES: similar to AA sequence:RefSeq:WP_002619241.1; product=XRE family transcriptional regulator; protein_id=WP_002634858.1; transl_table=11
cds-WP_002635080.1	3410626	3411117	+	DNA-binding protein	WP_002635080.1	0.00020032	6.0841e-06	8.76869e-05	0.145144	8.57767e-05	2.33044e-06	3.67988e-05	0.104737	-0.806574	-0.969411	-0.847041	-0.333112	7006.31	6417.07	11345	12131.4	13527.5	12754.8	9880.56	14266.2	8458.91	8450.09	ID=cds-WP_002635080.1; Parent=gene-MXAN_RS14110; Dbxref=Genbank:WP_002635080.1; Name=WP_002635080.1; gbkey=CDS; inference=COORDINATES: similar to AA sequence:RefSeq:WP_015348958.1; product=DNA-binding protein; protein_id=WP_002635080.1; transl_table=11
cds-WP_002635502.1	1691407	1691676	-	HU family DNA-binding protein	WP_002635502.1	0.467736	0.28625	0.894182	0.370743	0.400116	0.229694	0.865468	0.304129	-0.241034	-0.343855	-0.0485013	0.294335	2609.25	2658.45	2661.72	3562.36	3314.01	3371.54	1924.73	3524.65	2185.13	2110.52	ID=cds-WP_002635502.1; Parent=gene-MXAN_RS06955; Dbxref=Genbank:WP_002635502.1; Name=WP_002635502.1; gbkey=CDS; inference=COORDINATES: similar to AA sequence:RefSeq:WP_002610473.1; product=HU family DNA-binding protein; protein_id=WP_002635502.1; transl_table=11
cds-WP_002635980.1	772044	772247	-	cold-shock protein	WP_002635980.1	0.10261	0.149755	0.00939286	0.00337891	0.0717412	0.111094	0.00533982	0.00173621	0.770323	0.681154	1.19137	1.3397	2003.43	3009.43	1067.73	1870.29	1026.25	2100.39	790.598	1405.41	815.023	1165.64	ID=cds-WP_002635980.1; Parent=gene-MXAN_RS03255; Dbxref=Genbank:WP_002635980.1; Name=WP_002635980.1; gbkey=CDS; inference=COORDINATES: similar to AA sequence:RefSeq:WP_014397260.1; product=cold-shock protein; protein_id=WP_002635980.1; transl_table=11
cds-WP_002636238.1	464980	465210	+	ATP synthase F0 subunit C	WP_002636238.1	2.42387e-53	1.99161e-54	2.64609e-33	2.8858e-12	5.10604e-55	3.89384e-56	1.24235e-34	5.42751e-13	4.00332	4.03936	3.12901	1.83574	18730.3	21970.4	1312.61	1225.85	1078.41	1396.83	2857.19	1793.81	5536.38	5865.93	ID=cds-WP_002636238.1; Parent=gene-MXAN_RS01960; Dbxref=Genbank:WP_002636238.1; Name=WP_002636238.1; gbkey=CDS; inference=COORDINATES: similar to AA sequence:RefSeq:WP_002636238.1; product=ATP synthase F0 subunit C; protein_id=WP_002636238.1; transl_table=11
cds-WP_002636478.1	4941366	4941599	-	hypothetical protein	WP_002636478.1	5.16632e-08	9.48814e-10	0.0028631	0.453998	1.42051e-08	2.46381e-10	0.00148142	0.381989	1.56883	1.75013	0.876512	0.240902	4648.06	5241.82	1428.2	1903.98	1243.42	1696.59	3288.92	2096.97	3988.47	4380.79	ID=cds-WP_002636478.1; Parent=gene-MXAN_RS19610; Dbxref=Genbank:WP_002636478.1; Name=WP_002636478.1; gbkey=CDS; inference=COORDINATES: similar to AA sequence:RefSeq:WP_014396719.1; product=hypothetical protein; protein_id=WP_002636478.1; transl_table=11
cds-WP_002636551.1	5039977	5040096	-	hypothetical protein	WP_002636551.1	3.247e-11	2.94442e-16	0.000213665	0.0978682	6.42426e-12	4.12697e-17	9.4666e-05	0.0673206	1.85546	2.2758	1.0372	0.484448	1162.58	1419.92	310.28	402.097	284.241	249.286	756.858	500.755	818.633	1027.56	ID=cds-WP_002636551.1; Parent=gene-MXAN_RS19910; Dbxref=Genbank:WP_002636551.1; Name=WP_002636551.1; gbkey=CDS; inference=COORDINATES: similar to AA sequence:RefSeq:WP_002636551.1; product=hypothetical protein; protein_id=WP_002636551.1; transl_table=11
cds-WP_002636698.1	5817018	5817341	-	hypothetical protein	WP_002636698.1	1.54422e-15	1.03387e-16	3.37005e-16	7.76483e-21	1.99857e-16	1.39215e-17	4.46834e-17	7.57988e-22	1.36955	1.41415	1.38459	1.58789	1913.3	2050.16	768.096	766.157	696.231	791.123	716.216	802.951	618.262	700.027	ID=cds-WP_002636698.1; Parent=gene-MXAN_RS22505; Dbxref=Genbank:WP_002636698.1; Name=WP_002636698.1; gbkey=CDS; inference=COORDINATES: similar to AA sequence:RefSeq:WP_002636698.1; product=hypothetical protein; protein_id=WP_002636698.1; transl_table=11
cds-WP_002636699.1	5817395	5817736	-	polymer-forming cytoskeletal protein	WP_002636699.1	0.00938537	0.00164261	0.000167838	1.09553e-07	0.00527555	0.000864617	7.33005e-05	3.20983e-08	0.677401	0.808369	0.961874	1.34298	3372.52	3407.65	1917.96	2320.21	1860.87	2010.77	1338.11	2144.43	1316.85	1355.9	ID=cds-WP_002636699.1; Parent=gene-MXAN_RS22510; Dbxref=Genbank:WP_002636699.1; Name=WP_002636699.1; gbkey=CDS; inference=COORDINATES: similar to AA sequence:RefSeq:WP_002620138.1; product=polymer-forming cytoskeletal protein; protein_id=WP_002636699.1; transl_table=11
cds-WP_002636736.1	5856148	5856597	-	MaoC family dehydratase	WP_002636736.1	0.000104839	0.00131382	0.308178	0.850456	4.35203e-05	0.000681785	0.249241	0.817552	1.19842	0.987395	0.331799	-0.0662561	670.853	635.295	336.137	234.737	367.278	291.52	647.968	388.4	706.714	660.69	ID=cds-WP_002636736.1; Parent=gene-MXAN_RS22690; Dbxref=Genbank:WP_002636736.1; Name=WP_002636736.1; gbkey=CDS; inference=COORDINATES: similar to AA sequence:RefSeq:WP_002636736.1; product=MaoC family dehydratase; protein_id=WP_002636736.1; transl_table=11
cds-WP_002637061.1	2855289	2855552	+	flagellar biosynthetic protein FliQ	WP_002637061.1	0.0240042	0.0939036	0.426464	0.603998	0.0144726	0.0664415	0.360787	0.535141	0.771429	0.551587	0.263826	0.177933	70.7362	77.6191	41.0665	45.6434	44.7121	56.6559	69.0144	54.2404	62.2775	69.0393	ID=cds-WP_002637061.1; Parent=gene-MXAN_RS11845; Dbxref=Genbank:WP_002637061.1; Name=WP_002637061.1; gbkey=CDS; gene=fliQ; inference=COORDINATES: similar to AA sequence:RefSeq:WP_015348416.1; product=flagellar biosynthetic protein FliQ; protein_id=WP_002637061.1; transl_table=11
cds-WP_002637270.1	2258719	2259198	-	roadblock/LC7 domain-containing protein	WP_002637270.1	0.0932052	0.492096	0.33687	0.0777925	0.0643184	0.426669	0.275692	0.052183	0.350843	-0.149623	-0.20476	0.366065	1469.49	1306.03	964.302	1208.46	1584.08	1493.66	1463.87	1734.72	1040.67	1111.85	ID=cds-WP_002637270.1; Parent=gene-MXAN_RS09340; Dbxref=Genbank:WP_002637270.1; Name=WP_002637270.1; gbkey=CDS; inference=COORDINATES: similar to AA sequence:RefSeq:WP_002637270.1; product=roadblock/LC7 domain-containing protein; protein_id=WP_002637270.1; transl_table=11
cds-WP_002637381.1	3849877	3850248	+	30S ribosomal protein S12	WP_002637381.1	8.17997e-10	6.44319e-09	0.674751	0.50808	1.85719e-10	1.80885e-09	0.614643	0.437286	2.94327	2.76942	0.230362	-0.355295	2438.12	2306.64	346.784	270.6	400.279	295.641	3171.59	871.72	2996.54	3073.05	ID=cds-WP_002637381.1; Parent=gene-MXAN_RS15970; Dbxref=Genbank:WP_002637381.1; Name=WP_002637381.1; gbkey=CDS; inference=COORDINATES: similar to AA sequence:RefSeq:WP_014395857.1; product=30S ribosomal protein S12; protein_id=WP_002637381.1; transl_table=11
cds-WP_002637840.1	9134696	9134848	-	50S ribosomal protein L34	WP_002637840.1	2.01105e-06	7.85578e-10	0.00013661	0.0335521	6.67582e-07	2.0183e-10	5.89098e-05	0.020742	1.53057	1.96148	1.22635	0.703724	1061.04	1157.54	400.018	368.407	323.63	246.196	627.264	319.631	667.904	694.407	ID=cds-WP_002637840.1; Parent=gene-MXAN_RS36250; Dbxref=Genbank:WP_002637840.1; Name=WP_002637840.1; gbkey=CDS; inference=COORDINATES: similar to AA sequence:RefSeq:WP_002637840.1; product=50S ribosomal protein L34; protein_id=WP_002637840.1; transl_table=11
cds-WP_002638649.1	5367841	5368044	+	TIGR04563 family protein	WP_002638649.1	0.011267	0.00116312	0.0064797	0.000728102	0.00640994	0.000599788	0.00357396	0.000338037	0.707047	0.883591	0.734668	0.910104	177.982	199.954	109.511	121.716	100.07	105.071	119.625	107.512	81.2315	119.615	ID=cds-WP_002638649.1; Parent=gene-MXAN_RS21170; Dbxref=Genbank:WP_002638649.1; Name=WP_002638649.1; gbkey=CDS; inference=COORDINATES: similar to AA sequence:RefSeq:WP_015350409.1; product=TIGR04563 family protein; protein_id=WP_002638649.1; transl_table=11
cds-WP_002639025.1	2942549	2942947	+	TIGR02266 family protein	WP_002639025.1	0.295722	0.00023681	0.00213538	0.402981	0.236297	0.000111085	0.00108254	0.333737	-0.295489	-0.957695	-0.809322	-0.240097	622.935	645.42	754.407	802.02	1363.72	1100.16	858.845	1365.69	750.038	748.194	ID=cds-WP_002639025.1; Parent=gene-MXAN_RS12210; Dbxref=Genbank:WP_002639025.1; Name=WP_002639025.1; gbkey=CDS; inference=COORDINATES: similar to AA sequence:RefSeq:WP_002639025.1; product=TIGR02266 family protein; protein_id=WP_002639025.1; transl_table=11
cds-WP_002639318.1	1924496	1924714	-	hypothetical protein	WP_002639318.1	0.0950165	6.84844e-07	0.00012664	0.940487	0.0657384	2.31864e-07	5.43837e-05	0.925466	-0.760404	-1.96774	-1.54362	0.039344	15.9727	22.7795	38.0245	29.3422	74.5201	79.3183	47.5432	67.8005	19.8566	18.464	ID=cds-WP_002639318.1; Parent=gene-MXAN_RS07885; Dbxref=Genbank:WP_002639318.1; Name=WP_002639318.1; gbkey=CDS; inference=COORDINATES: similar to AA sequence:RefSeq:WP_002639318.1; product=hypothetical protein; protein_id=WP_002639318.1; transl_table=11
cds-WP_002639616.1	4559879	4561591	-	30S ribosomal protein S1	WP_002639616.1	5.53498e-08	3.52438e-10	0.229089	0.398416	1.52721e-08	8.77821e-11	0.178685	0.329298	1.65925	1.90202	0.394158	-0.285903	38892.4	38207.2	12423.4	11986.8	9268.17	11361.1	38823.6	19842.3	46888.6	47108.9	ID=cds-WP_002639616.1; Parent=gene-MXAN_RS18405; Dbxref=Genbank:WP_002639616.1; Name=WP_002639616.1; gbkey=CDS; inference=COORDINATES: similar to AA sequence:RefSeq:WP_002620439.1; product=30S ribosomal protein S1; protein_id=WP_002639616.1; transl_table=11
cds-WP_002639669.1	4192698	4193087	+	integration host factor subunit alpha	WP_002639669.1	0.0446399	0.0442891	0.673597	0.0162887	0.0284631	0.0293431	0.613406	0.009444	0.318796	0.316165	0.0730587	0.37598	2871.66	2772.35	2095.91	2425.62	2204.73	2328.04	2653.99	2711.05	2224.84	2124.16	ID=cds-WP_002639669.1; Parent=gene-MXAN_RS17445; Dbxref=Genbank:WP_002639669.1; Name=WP_002639669.1; gbkey=CDS; inference=COORDINATES: similar to AA sequence:RefSeq:WP_002639669.1; product=integration host factor subunit alpha; protein_id=WP_002639669.1; transl_table=11
cds-WP_002639727.1	3492361	3492984	-	5-formyltetrahydrofolate cyclo-ligase	WP_002639727.1	7.07949e-15	2.44273e-18	1.7952e-06	0.00448342	9.77658e-16	2.84195e-19	6.06558e-07	0.00235128	-1.99374	-2.22757	-1.23896	-0.755757	2546.5	2238.3	8765.42	10287.2	10897	11509.4	4329.5	6964.08	4298.05	3780.3	ID=cds-WP_002639727.1; Parent=gene-MXAN_RS14425; Dbxref=Genbank:WP_002639727.1; Name=WP_002639727.1; gbkey=CDS; inference=COORDINATES: similar to AA sequence:RefSeq:WP_015349011.1; product=5-formyltetrahydrofolate cyclo-ligase; protein_id=WP_002639727.1; transl_table=11
cds-WP_002640434.1	6125521	6125811	+	molecular chaperone GroES	WP_002640434.1	5.94375e-49	6.42421e-34	5.29866e-32	5.43486e-16	1.50578e-50	2.83928e-35	2.66283e-33	7.43056e-17	3.88557	3.17763	3.0735	2.12105	4868.25	6457.57	372.64	393.403	512.059	739.617	581.254	765.177	1214.86	1388.81	ID=cds-WP_002640434.1; Parent=gene-MXAN_RS23760; Dbxref=Genbank:WP_002640434.1; Name=WP_002640434.1; gbkey=CDS; inference=COORDINATES: similar to AA sequence:RefSeq:WP_013941457.1; product=molecular chaperone GroES; protein_id=WP_002640434.1; transl_table=11
cds-WP_002640507.1	3695375	3696268	+	1%2C4-dihydroxy-2-naphthoyl-CoA synthase	WP_002640507.1	5.70379e-11	6.47711e-09	0.0281896	0.930989	1.15364e-11	1.81926e-09	0.0176054	0.913493	2.68676	2.33048	0.89585	-0.0407557	520.254	457.278	74.5281	77.1591	80.9075	113.312	375.745	148.192	509.953	495.317	ID=cds-WP_002640507.1; Parent=gene-MXAN_RS15285; Dbxref=Genbank:WP_002640507.1; Name=WP_002640507.1; Note=catalyzes the formation of 1%2C4-dihydroxy-2-naphthoate from O-succinylbenzoyl-CoA; gbkey=CDS; inference=COORDINATES: similar to AA sequence:RefSeq:WP_002640507.1; product=1%2C4-dihydroxy-2-naphthoyl-CoA synthase; protein_id=WP_002640507.1; transl_table=11
cds-WP_002640579.1	4084379	4084558	+	ribbon-helix-helix domain-containing protein	WP_002640579.1	0.364677	0.532499	0.170717	0.00176934	0.299856	0.467761	0.128643	0.000868712	0.661453	0.439608	0.939055	2.62307	17.1136	14.3427	6.08393	13.041	13.8394	9.27097	7.66826	8.7172	1.80514	3.21113	ID=cds-WP_002640579.1; Parent=gene-MXAN_RS16985; Dbxref=Genbank:WP_002640579.1; Name=WP_002640579.1; gbkey=CDS; inference=COORDINATES: similar to AA sequence:RefSeq:WP_013376012.1; product=ribbon-helix-helix domain-containing protein; protein_id=WP_002640579.1; transl_table=11
cds-WP_002640911.1	8960199	8960399	+	SlyX family protein	WP_002640911.1	0.922772	0.406853	0.000269396	1.29667e-08	0.900411	0.343722	0.000121141	3.42421e-09	-0.0388458	-0.284271	-1.10697	-1.67989	68.4544	64.1201	56.2763	78.2458	77.7138	83.4387	164.101	120.104	237.377	187.048	ID=cds-WP_002640911.1; Parent=gene-MXAN_RS35515; Dbxref=Genbank:WP_002640911.1; Name=WP_002640911.1; gbkey=CDS; inference=COORDINATES: similar to AA sequence:RefSeq:WP_013937015.1; product=SlyX family protein; protein_id=WP_002640911.1; transl_table=11
cds-WP_002640925.1	2860154	2860378	-	hypothetical protein	WP_002640925.1	0.977958	0.704894	0.597581	0.0133748	0.967321	0.652874	0.531512	0.0076422	-0.0163607	0.179556	0.249661	1.067	748.435	1230.94	725.508	1275.84	712.199	1036.29	583.555	1082.87	400.742	544.287	ID=cds-WP_002640925.1; Parent=gene-MXAN_RS11885; Dbxref=Genbank:WP_002640925.1; Name=WP_002640925.1; gbkey=CDS; inference=COORDINATES: similar to AA sequence:RefSeq:WP_013939036.1; product=hypothetical protein; protein_id=WP_002640925.1; transl_table=11
cds-WP_002640925.1-2	2862546	2862770	-	hypothetical protein	WP_002640925.1	0.772877	0.934354	0.454092	0.00228345	0.719777	0.917501	0.387632	0.00114157	-0.147524	0.04257	0.355116	1.34524	443.813	632.764	416.749	774.851	421.571	624.245	282.192	560.807	173.294	250.468	ID=cds-WP_002640925.1-2; Parent=gene-MXAN_RS11900; Dbxref=Genbank:WP_002640925.1; Name=WP_002640925.1; gbkey=CDS; inference=COORDINATES: similar to AA sequence:RefSeq:WP_013939036.1; product=hypothetical protein; protein_id=WP_002640925.1; transl_table=11
cds-WP_011550153.1	87	1439	+	chromosomal replication initiator protein DnaA	WP_011550153.1	0.0388043	0.00257411	0.00014568	0.00107235	0.0244377	0.00139497	6.31018e-05	0.000510704	-0.504899	-0.715135	-0.893854	-0.776609	1127.22	1037.73	1566.61	1505.15	2120.63	1432.88	2188.52	1832.55	1820.49	1887.34	ID=cds-WP_011550153.1; Parent=gene-MXAN_RS00015; Dbxref=Genbank:WP_011550153.1; Name=WP_011550153.1; gbkey=CDS; inference=COORDINATES: similar to AA sequence:RefSeq:WP_011550153.1; product=chromosomal replication initiator protein DnaA; protein_id=WP_011550153.1; transl_table=11
cds-WP_011550154.1	1519	3420	+	hypothetical protein	WP_011550154.1	0.45388	0.0481517	0.0405322	0.0292862	0.385889	0.0322006	0.0262513	0.0178951	-0.386276	-0.893457	-0.910602	-0.966196	14.8318	20.2485	19.7728	26.0819	37.26	28.843	32.9735	33.9002	31.59	37.7308	ID=cds-WP_011550154.1; Parent=gene-MXAN_RS00020; Dbxref=Genbank:WP_011550154.1; Name=WP_011550154.1; gbkey=CDS; inference=COORDINATES: similar to AA sequence:RefSeq:WP_011550154.1; product=hypothetical protein; protein_id=WP_011550154.1; transl_table=11
cds-WP_011550155.1	3553	3990	-	CBS domain-containing protein	WP_011550155.1	0.00205902	0.000487918	6.06921e-05	0.00388314	0.00103476	0.000238954	2.47682e-05	0.00201722	1.28204	1.41422	1.61205	1.1387	92.4135	64.9638	38.0245	27.1687	34.0663	24.7226	20.7043	30.9945	31.59	39.3364	ID=cds-WP_011550155.1; Parent=gene-MXAN_RS00025; Dbxref=Genbank:WP_011550155.1; Name=WP_011550155.1; gbkey=CDS; inference=COORDINATES: similar to AA sequence:RefSeq:WP_011550155.1; product=CBS domain-containing protein; protein_id=WP_011550155.1; transl_table=11
cds-WP_011550156.1	4009	4620	-	DUF2267 domain-containing protein	WP_011550156.1	0.00629259	0.203289	0.939441	0.822148	0.0034309	0.156267	0.921721	0.782756	2.14505	0.819337	0.0522723	0.147334	25.1	14.3427	3.04196	5.43374	12.7749	9.27097	14.5697	23.2459	20.7592	14.4501	ID=cds-WP_011550156.1; Parent=gene-MXAN_RS00030; Dbxref=Genbank:WP_011550156.1; Name=WP_011550156.1; gbkey=CDS; inference=COORDINATES: similar to AA sequence:RefSeq:WP_011550156.1; product=DUF2267 domain-containing protein; protein_id=WP_011550156.1; transl_table=11
cds-WP_011550157.1	4634	5485	-	hypothetical protein	WP_011550157.1	0.710518	0.296972	0.955024	0.133135	0.650942	0.239851	0.941875	0.0950037	-0.15472	-0.398299	-0.0247432	0.572292	174.559	194.891	217.5	194.528	257.627	229.714	122.692	254.736	104.698	143.698	ID=cds-WP_011550157.1; Parent=gene-MXAN_RS00035; Dbxref=Genbank:WP_011550157.1; Name=WP_011550157.1; gbkey=CDS; inference=COORDINATES: similar to AA sequence:RefSeq:WP_011550157.1; product=hypothetical protein; protein_id=WP_011550157.1; transl_table=11
cds-WP_011550158.1	8667	8975	-	hypothetical protein	WP_011550158.1	0.68997	0.993989	0.180412	0.661169	0.628411	0.989062	0.136744	0.596536	-0.196285	-0.00552506	0.612116	0.21244	38.7908	45.559	39.5455	56.5109	50.0349	35.0237	23.7716	31.9631	46.9338	26.4918	ID=cds-WP_011550158.1; Parent=gene-MXAN_RS00050; Dbxref=Genbank:WP_011550158.1; Name=WP_011550158.1; gbkey=CDS; inference=COORDINATES: similar to AA sequence:RefSeq:WP_013936831.1; product=hypothetical protein; protein_id=WP_011550158.1; transl_table=11
cds-WP_011550159.1	9261	10496	-	MFS transporter	WP_011550159.1	6.39798e-11	7.84598e-27	1.15191e-30	1.1937e-34	1.30109e-11	5.06645e-28	6.15366e-32	5.80167e-36	1.31613	2.15183	2.30098	2.45515	2281.81	2354.73	930.841	931.343	433.281	609.824	465.464	475.572	423.306	422.264	ID=cds-WP_011550159.1; Parent=gene-MXAN_RS00055; Dbxref=Genbank:WP_011550159.1; Name=WP_011550159.1; gbkey=CDS; inference=COORDINATES: similar to AA sequence:RefSeq:WP_011550159.1; product=MFS transporter; protein_id=WP_011550159.1; transl_table=11
cds-WP_011550160.1	10660	12276	-	capsular polysaccharide biosynthesis protein CapA	WP_011550160.1	6.08646e-15	2.42661e-16	9.63714e-15	2.55908e-09	8.34657e-16	3.37781e-17	1.44232e-15	6.28935e-10	-1.65315	-1.73073	-1.63775	-1.26935	1786.66	1651.09	5504.43	5306.59	6415.12	4992.93	4619.36	6077.83	4174.4	4111.05	ID=cds-WP_011550160.1; Parent=gene-MXAN_RS00060; Dbxref=Genbank:WP_011550160.1; Name=WP_011550160.1; gbkey=CDS; inference=COORDINATES: similar to AA sequence:RefSeq:WP_011550160.1; product=capsular polysaccharide biosynthesis protein CapA; protein_id=WP_011550160.1; transl_table=11
cds-WP_011550161.1	12409	12978	-	DoxX family protein	WP_011550161.1	0.688937	0.750744	0.636597	0.155214	0.627376	0.706062	0.572876	0.1129	-0.27183	-0.20782	-0.304054	-0.834458	14.8318	18.5611	27.3777	14.1277	23.4206	15.4516	13.036	29.0573	35.2003	24.8863	ID=cds-WP_011550161.1; Parent=gene-MXAN_RS00065; Dbxref=Genbank:WP_011550161.1; Name=WP_011550161.1; gbkey=CDS; inference=COORDINATES: similar to AA sequence:RefSeq:WP_011550161.1; product=DoxX family protein; protein_id=WP_011550161.1; transl_table=11
cds-WP_011550162.1	13054	14049	+	hypothetical protein	WP_011550162.1	0.0170558	0.0108233	0.511077	0.72957	0.0100085	0.0064332	0.444076	0.673619	-0.48966	-0.514292	-0.144727	-0.0797177	382.204	382.19	480.63	590.104	535.48	556.258	392.615	453.294	426.014	382.125	ID=cds-WP_011550162.1; Parent=gene-MXAN_RS00070; Dbxref=Genbank:WP_011550162.1; Name=WP_011550162.1; gbkey=CDS; inference=COORDINATES: similar to AA sequence:RefSeq:WP_011550162.1; product=hypothetical protein; protein_id=WP_011550162.1; transl_table=11
cds-WP_011550163.1	14066	14845	-	SAM-dependent methyltransferase	WP_011550163.1	5.15652e-05	0.000416129	4.22263e-05	1.04344e-05	2.06034e-05	0.000202134	1.69359e-05	3.80713e-06	1.22508	1.01796	1.16552	1.25988	126.641	111.367	51.7134	49.9904	56.4224	60.7764	49.0769	57.1461	45.1286	53.7864	ID=cds-WP_011550163.1; Parent=gene-MXAN_RS00075; Dbxref=Genbank:WP_011550163.1; Name=WP_011550163.1; gbkey=CDS; inference=COORDINATES: similar to AA sequence:RefSeq:WP_011550163.1; product=SAM-dependent methyltransferase; protein_id=WP_011550163.1; transl_table=11
cds-WP_011550164.1	15080	16390	+	type II toxin-antitoxin system HipA family toxinoxin YjjJ	WP_011550164.1	0.0482141	0.00924184	0.651642	0.770876	0.0309678	0.00541684	0.588658	0.721098	-0.747087	-0.951444	0.189313	-0.123675	76.4408	91.1181	142.972	139.104	136.265	188.51	50.6105	97.8264	103.796	79.4755	ID=cds-WP_011550164.1; Parent=gene-MXAN_RS00080; Dbxref=Genbank:WP_011550164.1; Name=WP_011550164.1; gbkey=CDS; inference=COORDINATES: similar to AA sequence:RefSeq:WP_011550164.1; product=type II toxin-antitoxin system HipA family toxinoxin YjjJ; protein_id=WP_011550164.1; transl_table=11
cds-WP_011550165.1	16412	18307	-	esterase	WP_011550165.1	9.28701e-13	1.28143e-09	2.29617e-08	0.00190842	1.57916e-13	3.3734e-10	6.22491e-09	0.000939888	2.07514	1.63309	1.45812	0.798379	175.7	215.984	51.7134	42.3832	60.6806	65.9269	71.3148	71.6748	120.945	105.165	ID=cds-WP_011550165.1; Parent=gene-MXAN_RS00085; Dbxref=Genbank:WP_011550165.1; Name=WP_011550165.1; gbkey=CDS; inference=COORDINATES: similar to AA sequence:RefSeq:WP_011550165.1; product=esterase; protein_id=WP_011550165.1; transl_table=11
cds-WP_011550166.1	18526	19494	-	glutathione synthase	WP_011550166.1	2.59152e-07	1.2122e-14	5.74342e-15	3.36074e-14	7.7214e-08	1.97611e-15	8.43759e-16	5.34906e-15	1.02437	1.51997	1.53189	1.48638	1297.21	1385.33	666.19	653.135	523.77	412.043	423.288	505.598	462.117	495.317	ID=cds-WP_011550166.1; Parent=gene-MXAN_RS00090; Dbxref=Genbank:WP_011550166.1; Name=WP_011550166.1; gbkey=CDS; inference=COORDINATES: similar to AA sequence:RefSeq:WP_011550166.1; product=glutathione synthase; protein_id=WP_011550166.1; transl_table=11
cds-WP_011550168.1	22471	24672	+	tenascin-X	WP_011550168.1	6.25024e-41	7.10063e-43	1.11298e-49	7.36811e-62	2.02231e-42	2.17037e-44	2.66638e-51	1.20722e-63	-3.56425	-3.63664	-3.90617	-4.35641	62.7499	49.7775	669.232	652.049	681.327	707.684	986.139	686.722	1212.15	1075.73	ID=cds-WP_011550168.1; Parent=gene-MXAN_RS00110; Dbxref=Genbank:WP_011550168.1; Name=WP_011550168.1; gbkey=CDS; inference=COORDINATES: similar to AA sequence:RefSeq:WP_011550168.1; product=tenascin-X; protein_id=WP_011550168.1; transl_table=11
cds-WP_011550169.1	24666	25397	-	DUF429 domain-containing protein	WP_011550169.1	0.265721	0.407599	0.485612	0.0327247	0.209709	0.344464	0.418149	0.0202079	-0.487683	-0.362786	-0.306038	-0.85133	27.3818	27.8416	31.9406	44.5566	27.6789	43.2645	35.274	32.9316	53.2518	46.5614	ID=cds-WP_011550169.1; Parent=gene-MXAN_RS00115; Dbxref=Genbank:WP_011550169.1; Name=WP_011550169.1; gbkey=CDS; inference=COORDINATES: similar to AA sequence:RefSeq:WP_011550169.1; product=DUF429 domain-containing protein; protein_id=WP_011550169.1; transl_table=11
cds-WP_011550171.1	27440	28207	-	DUF2807 domain-containing protein	WP_011550171.1	4.52921e-42	1.61531e-24	1.00605e-07	2.49875e-13	1.39063e-43	1.20097e-25	2.9532e-08	4.26607e-14	-2.56953	-1.94617	-1.0353	-1.40612	525.958	486.807	2765.14	3240.68	2109.98	1790.33	950.865	1124.52	1352.96	1329.41	ID=cds-WP_011550171.1; Parent=gene-MXAN_RS00125; Dbxref=Genbank:WP_011550171.1; Name=WP_011550171.1; gbkey=CDS; inference=COORDINATES: similar to AA sequence:RefSeq:WP_011550171.1; product=DUF2807 domain-containing protein; protein_id=WP_011550171.1; transl_table=11
cds-WP_011550173.1	31391	33286	+	VacB/RNase II family 3'-5' exoribonuclease	WP_011550173.1	0.00243294	0.628196	0.990135	0.022281	0.00123841	0.567565	0.986317	0.0132956	0.567391	0.0978769	-0.00291143	0.424217	535.085	542.49	403.06	327.111	495.026	511.964	549.814	529.812	394.424	408.616	ID=cds-WP_011550173.1; Parent=gene-MXAN_RS00135; Dbxref=Genbank:WP_011550173.1; Name=WP_011550173.1; gbkey=CDS; inference=COORDINATES: similar to AA sequence:RefSeq:WP_011550173.1; product=VacB/RNase II family 3'-5' exoribonuclease; protein_id=WP_011550173.1; transl_table=11
cds-WP_011550174.1	33255	33941	+	hypothetical protein	WP_011550174.1	0.0773846	0.617482	0.936988	0.114692	0.0523888	0.556269	0.918669	0.0804945	0.565299	0.165932	0.0284077	0.493457	150.6	134.99	107.99	85.8531	157.557	96.8301	145.697	133.664	104.698	97.9395	ID=cds-WP_011550174.1; Parent=gene-MXAN_RS00140; Dbxref=Genbank:WP_011550174.1; Name=WP_011550174.1; gbkey=CDS; inference=COORDINATES: similar to AA sequence:RefSeq:WP_011550174.1; product=hypothetical protein; protein_id=WP_011550174.1; transl_table=11
cds-WP_011550175.1	33951	34370	+	hypothetical protein	WP_011550175.1	0.422539	0.708875	0.645057	0.468746	0.354938	0.657049	0.581999	0.39685	0.256705	-0.118743	-0.145429	-0.223045	101.541	117.272	97.3428	86.9398	142.653	95.8	128.06	114.292	131.776	124.431	ID=cds-WP_011550175.1; Parent=gene-MXAN_RS00145; Dbxref=Genbank:WP_011550175.1; Name=WP_011550175.1; gbkey=CDS; inference=COORDINATES: similar to AA sequence:RefSeq:WP_011550175.1; product=hypothetical protein; protein_id=WP_011550175.1; transl_table=11
cds-WP_011550176.1	34381	35274	-	hypothetical protein	WP_011550176.1	6.12535e-10	6.66188e-13	4.09195e-15	4.00381e-15	1.36962e-10	1.29514e-13	5.93257e-16	5.8544e-16	1.57642	1.8113	1.96442	1.96229	426.699	313.007	124.72	122.802	95.8115	114.342	95.0865	93.9521	92.965	96.3339	ID=cds-WP_011550176.1; Parent=gene-MXAN_RS00150; Dbxref=Genbank:WP_011550176.1; Name=WP_011550176.1; gbkey=CDS; inference=COORDINATES: similar to AA sequence:RefSeq:WP_011550176.1; product=hypothetical protein; protein_id=WP_011550176.1; transl_table=11
cds-WP_011550178.1	35989	38070	+	hypothetical protein	WP_011550178.1	0.0212562	0.145204	0.585096	0.000512512	0.0127075	0.107298	0.518474	0.000233216	0.481795	0.311181	0.124712	0.711155	11880.3	11063.3	8417.11	8012.59	8814.66	9676.83	8929.69	12115	7373.11	6641.42	ID=cds-WP_011550178.1; Parent=gene-MXAN_RS00160; Dbxref=Genbank:WP_011550178.1; Name=WP_011550178.1; gbkey=CDS; inference=COORDINATES: similar to AA sequence:RefSeq:WP_011550178.1; product=hypothetical protein; protein_id=WP_011550178.1; transl_table=11
cds-WP_011550179.1	38087	39049	-	NYN domain-containing protein	WP_011550179.1	0.000845798	2.91289e-08	0.0699932	0.743416	0.000398852	8.66689e-09	0.0476547	0.689412	0.94314	1.54225	0.520091	0.104562	653.74	665.668	361.994	324.938	215.044	237.955	580.487	338.034	638.119	589.243	ID=cds-WP_011550179.1; Parent=gene-MXAN_RS00165; Dbxref=Genbank:WP_011550179.1; Name=WP_011550179.1; gbkey=CDS; inference=COORDINATES: similar to AA sequence:RefSeq:WP_011550179.1; product=NYN domain-containing protein; protein_id=WP_011550179.1; transl_table=11
cds-WP_011550180.1	39368	39937	+	hypothetical protein	WP_011550180.1	0.460282	0.734797	0.876441	0.503224	0.392662	0.686063	0.846032	0.43244	0.36644	-0.160709	0.0769717	-0.303276	28.5227	29.529	18.2518	26.0819	35.1309	29.8731	25.3053	30.0259	28.8823	42.5475	ID=cds-WP_011550180.1; Parent=gene-MXAN_RS00170; Dbxref=Genbank:WP_011550180.1; Name=WP_011550180.1; gbkey=CDS; inference=COORDINATES: similar to AA sequence:RefSeq:WP_011550180.1; product=hypothetical protein; protein_id=WP_011550180.1; transl_table=11
cds-WP_011550181.1	39934	40524	+	hypothetical protein	WP_011550181.1	0.0849997	0.0324468	0.0472827	0.577912	0.0581644	0.0209566	0.0310802	0.50821	0.524046	0.628003	0.57178	0.170995	103.823	87.7433	71.4861	61.9446	56.4224	66.957	64.4134	63.9261	89.3547	80.2783	ID=cds-WP_011550181.1; Parent=gene-MXAN_RS00175; Dbxref=Genbank:WP_011550181.1; Name=WP_011550181.1; gbkey=CDS; inference=COORDINATES: similar to AA sequence:RefSeq:WP_011550181.1; product=hypothetical protein; protein_id=WP_011550181.1; transl_table=11
cds-WP_011550182.1	40722	41213	+	hypothetical protein	WP_011550182.1	0.0336651	0.0288556	0.00315273	0.0441849	0.0209323	0.0184464	0.00164386	0.0279965	0.630741	0.631789	0.840789	0.578598	130.063	156.082	106.469	80.4193	87.295	97.8602	69.0144	92.0149	97.4778	94.7284	ID=cds-WP_011550182.1; Parent=gene-MXAN_RS00180; Dbxref=Genbank:WP_011550182.1; Name=WP_011550182.1; gbkey=CDS; inference=COORDINATES: similar to AA sequence:RefSeq:WP_011550182.1; product=hypothetical protein; protein_id=WP_011550182.1; transl_table=11
cds-WP_011550183.1	41220	41990	-	HAD family hydrolase	WP_011550183.1	0.0397352	0.0774733	0.0122379	0.000625583	0.0250896	0.0537502	0.00711559	0.000287856	-0.550298	-0.471509	-0.652816	-0.87657	229.322	231.17	301.154	371.668	350.244	288.43	426.355	296.385	415.183	430.292	ID=cds-WP_011550183.1; Parent=gene-MXAN_RS00185; Dbxref=Genbank:WP_011550183.1; Name=WP_011550183.1; gbkey=CDS; inference=COORDINATES: similar to AA sequence:RefSeq:WP_002637800.1; product=HAD family hydrolase; protein_id=WP_011550183.1; transl_table=11
cds-WP_011550184.1	42049	43059	-	ABC transporter substrate-binding protein	WP_011550184.1	1.07331e-12	1.97218e-09	5.37218e-16	1.31194e-20	1.83835e-13	5.25697e-10	7.24132e-17	1.29334e-21	-3.55116	-3.00847	-3.98006	-4.53888	19.3954	4.21843	126.241	134.757	99.0053	80.3484	223.913	126.884	240.084	277.763	ID=cds-WP_011550184.1; Parent=gene-MXAN_RS00190; Dbxref=Genbank:WP_011550184.1; Name=WP_011550184.1; gbkey=CDS; inference=COORDINATES: similar to AA sequence:RefSeq:WP_011550184.1; product=ABC transporter substrate-binding protein; protein_id=WP_011550184.1; transl_table=11
cds-WP_011550185.1	43139	43900	-	ABC transporter permease	WP_011550185.1	7.26989e-07	3.84715e-08	4.28218e-06	1.84061e-06	2.27416e-07	1.15685e-08	1.52291e-06	6.13029e-07	-3.6049	-3.92076	-3.32489	-3.43883	4.56363	1.68737	24.3357	45.6434	43.6475	45.3247	30.6731	28.0888	31.59	32.1113	ID=cds-WP_011550185.1; Parent=gene-MXAN_RS00195; Dbxref=Genbank:WP_011550185.1; Name=WP_011550185.1; gbkey=CDS; inference=COORDINATES: similar to AA sequence:RefSeq:WP_011550185.1; product=ABC transporter permease; protein_id=WP_011550185.1; transl_table=11
cds-WP_011550188.1	45388	46008	-	hypothetical protein	WP_011550188.1	0.652122	0.8176	0.82675	0.326058	0.588643	0.783576	0.788275	0.261816	-0.127339	-0.0641198	-0.0621843	-0.25838	207.645	199.954	217.5	227.13	242.723	183.359	234.649	189.841	264.454	223.174	ID=cds-WP_011550188.1; Parent=gene-MXAN_RS00210; Dbxref=Genbank:WP_011550188.1; Name=WP_011550188.1; gbkey=CDS; inference=COORDINATES: similar to AA sequence:RefSeq:WP_011550188.1; product=hypothetical protein; protein_id=WP_011550188.1; transl_table=11
cds-WP_011550189.1	46167	47252	+	glucose dehydrogenase	WP_011550189.1	1.02485e-31	2.37578e-23	1.77811e-22	7.38729e-33	4.75527e-33	1.89395e-24	1.50318e-23	3.88537e-34	-2.97677	-2.54354	-2.4814	-2.99476	37.6499	50.6212	342.221	360.8	286.37	234.865	262.255	236.333	359.224	353.224	ID=cds-WP_011550189.1; Parent=gene-MXAN_RS00215; Dbxref=Genbank:WP_011550189.1; Name=WP_011550189.1; gbkey=CDS; inference=COORDINATES: similar to AA sequence:RefSeq:WP_013936790.1; product=glucose dehydrogenase; protein_id=WP_011550189.1; transl_table=11
cds-WP_011550190.1	47274	49139	+	glycoside hydrolase family 15 protein	WP_011550190.1	2.65349e-42	1.67934e-30	5.41363e-35	3.14481e-37	8.11061e-44	8.99439e-32	2.37028e-36	1.35093e-38	-2.76052	-2.33821	-2.48886	-2.56403	87.8499	78.4628	520.176	599.885	410.925	426.465	464.697	464.917	493.707	485.684	ID=cds-WP_011550190.1; Parent=gene-MXAN_RS00220; Dbxref=Genbank:WP_011550190.1; Name=WP_011550190.1; gbkey=CDS; inference=COORDINATES: similar to AA sequence:RefSeq:WP_002637794.1; product=glycoside hydrolase family 15 protein; protein_id=WP_011550190.1; transl_table=11
cds-WP_011550191.1	49156	51831	-	hypothetical protein	WP_011550191.1	2.12019e-10	1.08162e-09	4.41062e-12	3.46371e-14	4.53929e-11	2.82653e-10	8.30748e-13	5.52248e-15	-1.25079	-1.19232	-1.34377	-1.4647	265.831	257.324	544.511	696.605	604.677	590.252	641.834	685.753	748.233	695.21	ID=cds-WP_011550191.1; Parent=gene-MXAN_RS00225; Dbxref=Genbank:WP_011550191.1; Name=WP_011550191.1; gbkey=CDS; inference=COORDINATES: similar to AA sequence:RefSeq:WP_011550191.1; product=hypothetical protein; protein_id=WP_011550191.1; transl_table=11
cds-WP_011550192.1	51872	53212	-	TIGR02270 family protein	WP_011550192.1	4.37537e-10	1.00167e-16	1.01215e-21	2.96953e-13	9.66281e-11	1.34604e-17	8.8074e-23	5.10662e-14	-1.46673	-1.92961	-2.21705	-1.70095	738.167	624.328	1808.45	1953.97	2903.09	2283.75	2669.32	3662.19	2302.46	2124.16	ID=cds-WP_011550192.1; Parent=gene-MXAN_RS00230; Dbxref=Genbank:WP_011550192.1; Name=WP_011550192.1; gbkey=CDS; inference=COORDINATES: similar to AA sequence:RefSeq:WP_011550192.1; product=TIGR02270 family protein; protein_id=WP_011550192.1; transl_table=11
cds-WP_011550193.1	53209	53673	-	DUF4150 domain-containing protein	WP_011550193.1	0.101528	0.0537073	0.0300054	0.135197	0.0709001	0.0362485	0.018851	0.0967023	-0.402987	-0.464879	-0.519512	-0.367917	439.249	489.338	666.19	564.022	672.81	609.824	552.882	780.674	585.769	613.326	ID=cds-WP_011550193.1; Parent=gene-MXAN_RS00235; Dbxref=Genbank:WP_011550193.1; Name=WP_011550193.1; gbkey=CDS; inference=COORDINATES: similar to AA sequence:RefSeq:WP_013936786.1; product=DUF4150 domain-containing protein; protein_id=WP_011550193.1; transl_table=11
cds-WP_011550194.1	53785	54915	+	hypothetical protein	WP_011550194.1	0.00687159	0.215176	0.0042842	1.3449e-06	0.00377498	0.166559	0.00229104	4.42004e-07	0.601311	0.282085	0.622856	1.04274	479.181	471.62	314.843	311.897	380.052	401.742	261.488	357.405	240.084	221.568	ID=cds-WP_011550194.1; Parent=gene-MXAN_RS00240; Dbxref=Genbank:WP_011550194.1; Name=WP_011550194.1; gbkey=CDS; inference=COORDINATES: similar to AA sequence:RefSeq:WP_011550194.1; product=hypothetical protein; protein_id=WP_011550194.1; transl_table=11
cds-WP_011550196.1	55489	56160	-	hypothetical protein	WP_011550196.1	0.0386116	0.405294	0.948984	0.619239	0.0242897	0.342237	0.933476	0.55052	0.547945	0.224784	0.0194648	0.139579	200.8	237.919	162.745	139.104	201.204	175.118	209.344	224.71	170.586	227.99	ID=cds-WP_011550196.1; Parent=gene-MXAN_RS00250; Dbxref=Genbank:WP_011550196.1; Name=WP_011550196.1; gbkey=CDS; inference=COORDINATES: similar to AA sequence:RefSeq:WP_011550196.1; product=hypothetical protein; protein_id=WP_011550196.1; transl_table=11
cds-WP_011550197.1	56126	56482	-	hypothetical protein	WP_011550197.1	0.00127393	5.24409e-05	0.00155983	0.00476848	0.000616533	2.26934e-05	0.000774867	0.00251588	0.902609	1.10919	0.852146	0.761655	176.841	162.831	85.175	95.6338	88.3595	69.0172	81.2836	107.512	94.7701	105.165	ID=cds-WP_011550197.1; Parent=gene-MXAN_RS00255; Dbxref=Genbank:WP_011550197.1; Name=WP_011550197.1; gbkey=CDS; inference=COORDINATES: similar to AA sequence:RefSeq:WP_011550197.1; product=hypothetical protein; protein_id=WP_011550197.1; transl_table=11
cds-WP_011550198.1	56489	57073	-	hypothetical protein	WP_011550198.1	0.00840772	0.0385102	0.170249	0.0173298	0.0046779	0.025244	0.12822	0.0101263	0.705262	0.546835	0.366251	0.623569	239.591	252.262	146.014	155.405	198.011	139.065	199.375	182.093	140.801	178.218	ID=cds-WP_011550198.1; Parent=gene-MXAN_RS00260; Dbxref=Genbank:WP_011550198.1; Name=WP_011550198.1; gbkey=CDS; inference=COORDINATES: similar to AA sequence:RefSeq:WP_011550198.1; product=hypothetical protein; protein_id=WP_011550198.1; transl_table=11
cds-WP_011550199.1	57099	57983	-	hypothetical protein	WP_011550199.1	0.249134	0.0493125	0.113312	0.0412734	0.194628	0.0330447	0.0813291	0.0259983	0.304369	0.499322	0.406393	0.519597	683.403	658.075	631.207	457.521	551.449	397.622	485.401	526.906	460.312	475.247	ID=cds-WP_011550199.1; Parent=gene-MXAN_RS00265; Dbxref=Genbank:WP_011550199.1; Name=WP_011550199.1; gbkey=CDS; inference=COORDINATES: similar to AA sequence:RefSeq:WP_011550199.1; product=hypothetical protein; protein_id=WP_011550199.1; transl_table=11
cds-WP_011550200.1	58046	58831	+	hypothetical protein	WP_011550200.1	0.125194	0.015268	0.0147924	0.623776	0.089513	0.00931049	0.00875772	0.555413	-0.546044	-0.809044	-0.805407	-0.18674	41.0727	48.0901	66.9232	64.1181	76.6492	80.3484	63.6466	93.9521	51.4466	50.5753	ID=cds-WP_011550200.1; Parent=gene-MXAN_RS00270; Dbxref=Genbank:WP_011550200.1; Name=WP_011550200.1; gbkey=CDS; inference=COORDINATES: similar to AA sequence:RefSeq:WP_011550200.1; product=hypothetical protein; protein_id=WP_011550200.1; transl_table=11
cds-WP_011550201.1	58837	59880	-	DUF2169 domain-containing protein	WP_011550201.1	0.343225	0.591815	0.809363	0.204559	0.279665	0.52948	0.768243	0.154116	-0.220445	-0.12708	-0.0590984	0.28942	207.645	221.889	257.046	244.518	256.562	213.232	213.178	235.364	166.976	184.64	ID=cds-WP_011550201.1; Parent=gene-MXAN_RS00275; Dbxref=Genbank:WP_011550201.1; Name=WP_011550201.1; gbkey=CDS; inference=COORDINATES: similar to AA sequence:RefSeq:WP_011550201.1; product=DUF2169 domain-containing protein; protein_id=WP_011550201.1; transl_table=11
cds-WP_011550202.1	59886	60509	+	hypothetical protein	WP_011550202.1	0.687961	0.187846	0.8691	0.249113	0.625918	0.142973	0.837151	0.192417	0.21737	0.660311	0.0878161	-0.542437	29.6636	43.8717	27.3777	35.8627	13.8394	32.9634	32.2067	37.7745	46.0312	61.8143	ID=cds-WP_011550202.1; Parent=gene-MXAN_RS00280; Dbxref=Genbank:WP_011550202.1; Name=WP_011550202.1; gbkey=CDS; inference=COORDINATES: similar to AA sequence:RefSeq:WP_011550202.1; product=hypothetical protein; protein_id=WP_011550202.1; transl_table=11
cds-WP_011550203.1	60556	60996	-	hypothetical protein	WP_011550203.1	3.50877e-07	5.54906e-10	1.65555e-10	2.6824e-06	1.05885e-07	1.40732e-10	3.53312e-11	9.126e-07	-1.01706	-1.21137	-1.24295	-0.92683	212.209	205.016	444.127	401.01	522.705	442.946	469.298	518.189	411.573	381.322	ID=cds-WP_011550203.1; Parent=gene-MXAN_RS00285; Dbxref=Genbank:WP_011550203.1; Name=WP_011550203.1; gbkey=CDS; inference=COORDINATES: similar to AA sequence:RefSeq:WP_011550203.1; product=hypothetical protein; protein_id=WP_011550203.1; transl_table=11
cds-WP_011550204.1	61027	62271	+	DUF2183 domain-containing protein	WP_011550204.1	4.26408e-05	6.11366e-05	0.000369117	4.23678e-05	1.68673e-05	2.66668e-05	0.000168778	1.65785e-05	0.863109	0.835448	0.742783	0.851698	789.508	732.319	412.186	423.832	433.281	419.254	385.714	524.969	429.624	413.433	ID=cds-WP_011550204.1; Parent=gene-MXAN_RS00290; Dbxref=Genbank:WP_011550204.1; Name=WP_011550204.1; gbkey=CDS; inference=COORDINATES: similar to AA sequence:RefSeq:WP_011550204.1; product=DUF2183 domain-containing protein; protein_id=WP_011550204.1; transl_table=11
cds-WP_011550205.1	62304	64466	-	polyphosphate kinase 1	WP_011550205.1	2.41684e-32	3.99947e-22	5.64194e-07	1.03519e-05	1.09478e-33	3.55178e-23	1.78898e-07	3.77559e-06	-2.31734	-1.8999	-1.00182	-0.88758	1278.96	1330.49	6085.45	6920.41	5310.09	4429.46	2296.64	2930.92	2406.26	2422	ID=cds-WP_011550205.1; Parent=gene-MXAN_RS00295; Dbxref=Genbank:WP_011550205.1; Name=WP_011550205.1; gbkey=CDS; gene=ppk1; inference=COORDINATES: similar to AA sequence:RefSeq:WP_011550205.1; product=polyphosphate kinase 1; protein_id=WP_011550205.1; transl_table=11
cds-WP_011550206.1	64622	65146	+	hypothetical protein	WP_011550206.1	1.64992e-06	1.6786e-05	0.0163284	0.382173	5.41114e-07	6.78558e-06	0.00974354	0.314663	-1.1712	-1.05111	-0.604076	-0.235315	1083.86	1000.61	2105.04	2586.46	2265.41	2053	1266.03	1903.26	1256.38	1196.95	ID=cds-WP_011550206.1; Parent=gene-MXAN_RS00300; Dbxref=Genbank:WP_011550206.1; Name=WP_011550206.1; gbkey=CDS; inference=COORDINATES: similar to AA sequence:RefSeq:WP_011550206.1; product=hypothetical protein; protein_id=WP_011550206.1; transl_table=11
cds-WP_011550207.1	65246	65800	+	hypothetical protein	WP_011550207.1	0.098499	0.0127426	0.221273	0.877717	0.0684733	0.00767397	0.171766	0.850284	-0.419467	-0.604016	-0.309769	0.0432343	198.518	149.332	247.92	216.263	245.916	280.189	200.142	229.553	171.489	164.57	ID=cds-WP_011550207.1; Parent=gene-MXAN_RS00305; Dbxref=Genbank:WP_011550207.1; Name=WP_011550207.1; gbkey=CDS; inference=COORDINATES: similar to AA sequence:RefSeq:WP_011550207.1; product=hypothetical protein; protein_id=WP_011550207.1; transl_table=11
cds-WP_011550208.1	65872	68061	-	hypothetical protein	WP_011550208.1	9.24167e-32	4.97182e-28	6.41981e-29	1.85351e-33	4.27537e-33	2.97091e-29	3.70357e-30	9.4934e-35	-3.64805	-3.41256	-3.44725	-3.69865	18.2545	17.7174	214.458	234.737	199.075	183.359	197.841	193.716	239.182	227.188	ID=cds-WP_011550208.1; Parent=gene-MXAN_RS00310; Dbxref=Genbank:WP_011550208.1; Name=WP_011550208.1; gbkey=CDS; inference=COORDINATES: similar to AA sequence:RefSeq:WP_011550208.1; product=hypothetical protein; protein_id=WP_011550208.1; transl_table=11
cds-WP_011550209.1	68306	70582	+	PAS domain S-box protein	WP_011550209.1	3.37037e-21	1.4343e-23	1.17488e-30	2.53335e-58	2.75644e-22	1.12762e-24	6.29253e-32	4.42979e-60	-3.5522	-3.72495	-4.23882	-5.84997	20.5363	14.3427	202.291	199.962	225.689	227.654	405.651	240.207	990.122	987.423	ID=cds-WP_011550209.1; Parent=gene-MXAN_RS00315; Dbxref=Genbank:WP_011550209.1; Name=WP_011550209.1; gbkey=CDS; inference=COORDINATES: similar to AA sequence:RefSeq:WP_011550209.1; product=PAS domain S-box protein; protein_id=WP_011550209.1; transl_table=11
cds-WP_011550210.1	70592	71488	-	MBL fold metallo-hydrolase	WP_011550210.1	7.90404e-47	6.25631e-45	4.05053e-55	3.83881e-46	2.08946e-48	1.70556e-46	7.69618e-57	1.08351e-47	-4.47081	-4.37101	-4.83048	-4.41936	21.6772	32.0601	667.711	545.547	664.293	466.639	753.023	801.983	561.4	607.707	ID=cds-WP_011550210.1; Parent=gene-MXAN_RS00320; Dbxref=Genbank:WP_011550210.1; Name=WP_011550210.1; gbkey=CDS; inference=COORDINATES: similar to AA sequence:RefSeq:WP_011550210.1; product=MBL fold metallo-hydrolase; protein_id=WP_011550210.1; transl_table=11
cds-WP_011550212.1	72317	73297	-	TIGR02266 family protein	WP_011550212.1	0.164052	0.305603	0.0649817	0.311478	0.121655	0.24779	0.0439564	0.248956	0.245214	-0.180069	-0.311907	0.17983	763.267	791.377	641.854	669.436	868.691	893.103	904.855	1026.69	715.74	657.479	ID=cds-WP_011550212.1; Parent=gene-MXAN_RS00330; Dbxref=Genbank:WP_011550212.1; Name=WP_011550212.1; gbkey=CDS; inference=COORDINATES: similar to AA sequence:RefSeq:WP_011550212.1; product=TIGR02266 family protein; protein_id=WP_011550212.1; transl_table=11
cds-WP_011550213.1	73389	74741	-	RtcB family protein	WP_011550213.1	0.95293	0.146818	0.400036	0.00871339	0.937537	0.108633	0.335539	0.00479998	-0.016309	-0.327968	-0.196234	-0.570363	336.568	276.729	290.507	327.111	403.473	364.658	338.17	363.217	496.415	412.63	ID=cds-WP_011550213.1; Parent=gene-MXAN_RS00335; Dbxref=Genbank:WP_011550213.1; Name=WP_011550213.1; gbkey=CDS; inference=COORDINATES: similar to AA sequence:RefSeq:WP_002637768.1; product=RtcB family protein; protein_id=WP_011550213.1; transl_table=11
cds-WP_011550217.1	78128	79564	+	serine/threonine protein kinase	WP_011550217.1	5.28818e-13	3.65394e-18	6.11314e-12	0.000453664	8.79544e-14	4.32657e-19	1.17078e-12	0.000205251	-1.63746	-1.95302	-1.55597	-0.816456	425.558	434.498	1238.08	1436.68	1757.61	1572.97	1042.12	1488.7	778.017	736.955	ID=cds-WP_011550217.1; Parent=gene-MXAN_RS00355; Dbxref=Genbank:WP_011550217.1; Name=WP_011550217.1; gbkey=CDS; inference=COORDINATES: similar to AA sequence:RefSeq:WP_011550217.1; product=serine/threonine protein kinase; protein_id=WP_011550217.1; transl_table=11
cds-WP_011550218.1	79567	80331	-	DUF4142 domain-containing protein	WP_011550218.1	0.00515036	0.0920154	0.173395	0.870954	0.00276416	0.0649416	0.130852	0.842054	0.926025	0.54208	0.434167	-0.0560105	99.2589	102.93	53.2344	53.2506	55.3578	83.4387	85.1177	63.9261	110.114	100.348	ID=cds-WP_011550218.1; Parent=gene-MXAN_RS00360; Dbxref=Genbank:WP_011550218.1; Name=WP_011550218.1; gbkey=CDS; inference=COORDINATES: similar to AA sequence:RefSeq:WP_011550218.1; product=DUF4142 domain-containing protein; protein_id=WP_011550218.1; transl_table=11
cds-WP_011550219.1	80456	80920	-	PaaI family thioesterase	WP_011550219.1	0.000780545	0.00385234	0.470911	0.458653	0.000365608	0.00213382	0.40374	0.386663	1.43997	1.1903	0.306423	0.317582	84.4271	91.9618	34.9826	30.4289	34.0663	43.2645	94.3196	47.4603	59.5698	81.8838	ID=cds-WP_011550219.1; Parent=gene-MXAN_RS00365; Dbxref=Genbank:WP_011550219.1; Name=WP_011550219.1; gbkey=CDS; inference=COORDINATES: similar to AA sequence:RefSeq:WP_011550219.1; product=PaaI family thioesterase; protein_id=WP_011550219.1; transl_table=11
cds-WP_011550220.1	80917	81369	-	PaaI family thioesterase	WP_011550220.1	2.2791e-05	0.0018825	1.3037e-05	7.65234e-10	8.71727e-06	0.00100125	4.91109e-06	1.7835e-10	-1.73606	-1.29091	-1.75336	-2.41661	28.5227	25.3106	109.511	70.6386	78.7784	52.5355	111.19	68.769	150.73	135.67	ID=cds-WP_011550220.1; Parent=gene-MXAN_RS00370; Dbxref=Genbank:WP_011550220.1; Name=WP_011550220.1; gbkey=CDS; inference=COORDINATES: similar to AA sequence:RefSeq:WP_002637760.1; product=PaaI family thioesterase; protein_id=WP_011550220.1; transl_table=11
cds-WP_011550221.1	81438	82439	-	hypothetical protein	WP_011550221.1	5.28839e-21	4.99017e-17	1.09541e-16	9.06077e-24	4.36149e-22	6.5134e-18	1.39659e-17	7.54753e-25	-2.86873	-2.56012	-2.53007	-3.04293	109.527	96.1802	877.606	623.793	715.393	495.482	698.579	486.226	876.398	815.627	ID=cds-WP_011550221.1; Parent=gene-MXAN_RS00375; Dbxref=Genbank:WP_011550221.1; Name=WP_011550221.1; gbkey=CDS; inference=COORDINATES: similar to AA sequence:RefSeq:WP_011550221.1; product=hypothetical protein; protein_id=WP_011550221.1; transl_table=11
cds-WP_011550223.1	86056	86520	+	appr-1-p processing domain-containing protein	WP_011550223.1	0.340957	0.125568	0.0098701	0.0254813	0.277441	0.0913879	0.00563288	0.0154088	0.27906	0.430247	0.705524	0.614006	162.009	147.645	121.679	132.583	121.361	108.161	77.4495	113.324	98.3804	103.559	ID=cds-WP_011550223.1; Parent=gene-MXAN_RS00385; Dbxref=Genbank:WP_011550223.1; Name=WP_011550223.1; gbkey=CDS; inference=COORDINATES: similar to AA sequence:RefSeq:WP_011550223.1; product=appr-1-p processing domain-containing protein; protein_id=WP_011550223.1; transl_table=11
cds-WP_011550224.1	86696	87862	+	hypothetical protein	WP_011550224.1	1.59522e-31	6.98352e-49	2.11796e-70	2.66905e-76	7.44568e-33	1.68266e-50	2.47868e-72	2.82964e-78	3.34322	4.20999	5.11857	5.35374	6873.97	6833.86	774.18	578.15	281.047	459.428	164.868	230.522	163.366	171.796	ID=cds-WP_011550224.1; Parent=gene-MXAN_RS00390; Dbxref=Genbank:WP_011550224.1; Name=WP_011550224.1; gbkey=CDS; inference=COORDINATES: similar to AA sequence:RefSeq:WP_011550224.1; product=hypothetical protein; protein_id=WP_011550224.1; transl_table=11
cds-WP_011550225.1	87914	88792	-	SDR family oxidoreductase	WP_011550225.1	2.63874e-06	6.19008e-06	1.69995e-05	2.10182e-09	8.91569e-07	2.37444e-06	6.48805e-06	5.13373e-10	1.6652	1.5451	1.44006	2.07141	138.05	143.427	59.3183	31.5157	56.4224	40.1742	50.6105	53.2718	31.59	35.3224	ID=cds-WP_011550225.1; Parent=gene-MXAN_RS00395; Dbxref=Genbank:WP_011550225.1; Name=WP_011550225.1; gbkey=CDS; inference=COORDINATES: similar to AA sequence:RefSeq:WP_002637755.1; product=SDR family oxidoreductase; protein_id=WP_011550225.1; transl_table=11
cds-WP_011550226.1	88836	89504	-	TetR/AcrR family transcriptional regulator	WP_011550226.1	0.693089	0.047152	0.0219719	0.659593	0.631825	0.0314736	0.0134085	0.595024	-0.277597	-1.18137	-1.3427	-0.298181	23.9591	13.499	24.3357	20.6482	41.5183	42.2344	23.7716	70.7062	27.0772	18.464	ID=cds-WP_011550226.1; Parent=gene-MXAN_RS00400; Dbxref=Genbank:WP_011550226.1; Name=WP_011550226.1; gbkey=CDS; inference=COORDINATES: similar to AA sequence:RefSeq:WP_011550226.1; product=TetR/AcrR family transcriptional regulator; protein_id=WP_011550226.1; transl_table=11
cds-WP_011550227.1	89549	91279	+	DUF1446 domain-containing protein	WP_011550227.1	5.03389e-05	5.07736e-05	0.0324834	0.00172978	2.00718e-05	2.19163e-05	0.0205912	0.000847622	1.39427	1.36881	0.727476	1.05581	265.831	234.545	111.032	80.4193	92.6178	100.951	106.589	196.621	111.919	128.445	ID=cds-WP_011550227.1; Parent=gene-MXAN_RS00405; Dbxref=Genbank:WP_011550227.1; Name=WP_011550227.1; gbkey=CDS; inference=COORDINATES: similar to AA sequence:RefSeq:WP_011550227.1; product=DUF1446 domain-containing protein; protein_id=WP_011550227.1; transl_table=11
cds-WP_011550228.1	91284	92900	+	acetyl-CoA carboxylase carboxyltransferase subunit	WP_011550228.1	0.109799	0.00117403	0.565182	0.752108	0.0772509	0.000606008	0.497559	0.699192	0.488818	0.960555	0.178766	0.101427	134.627	110.523	101.906	73.8988	56.4224	69.0172	107.356	108.481	103.796	123.629	ID=cds-WP_011550228.1; Parent=gene-MXAN_RS00410; Dbxref=Genbank:WP_011550228.1; Name=WP_011550228.1; gbkey=CDS; inference=COORDINATES: similar to AA sequence:RefSeq:WP_002637752.1; product=acetyl-CoA carboxylase carboxyltransferase subunit; protein_id=WP_011550228.1; transl_table=11
cds-WP_011550229.1	92915	94909	+	acetyl-CoA carboxylase biotin carboxylase subunit	WP_011550229.1	0.151263	0.0173104	0.156122	0.636368	0.110839	0.0106601	0.116334	0.569253	0.4975	0.796564	0.476886	0.170936	120.936	130.771	104.948	74.9856	52.1641	92.7097	88.185	92.9835	106.504	117.206	ID=cds-WP_011550229.1; Parent=gene-MXAN_RS00415; Dbxref=Genbank:WP_011550229.1; Name=WP_011550229.1; gbkey=CDS; inference=COORDINATES: similar to AA sequence:RefSeq:WP_011550229.1; product=acetyl-CoA carboxylase biotin carboxylase subunit; protein_id=WP_011550229.1; transl_table=11
cds-WP_011550230.1	95005	96057	+	hypothetical protein	WP_011550230.1	0.0897356	0.164397	0.594364	0.0406601	0.0617141	0.123247	0.528159	0.0255784	-0.6404	-0.527545	0.216707	0.771405	302.34	375.44	460.857	595.538	385.375	592.312	199.375	385.494	203.981	193.471	ID=cds-WP_011550230.1; Parent=gene-MXAN_RS00420; Dbxref=Genbank:WP_011550230.1; Name=WP_011550230.1; gbkey=CDS; inference=COORDINATES: similar to AA sequence:RefSeq:WP_013936748.1; product=hypothetical protein; protein_id=WP_011550230.1; transl_table=11
cds-WP_011550231.1	96070	96987	+	hypothetical protein	WP_011550231.1	0.570676	0.0992959	6.15992e-05	1.40823e-07	0.502789	0.0706132	2.51808e-05	4.16283e-08	-0.165332	0.452398	1.07442	1.43011	151.741	179.705	180.997	191.268	119.232	123.613	92.786	63.9261	63.1801	60.2087	ID=cds-WP_011550231.1; Parent=gene-MXAN_RS00425; Dbxref=Genbank:WP_011550231.1; Name=WP_011550231.1; gbkey=CDS; inference=COORDINATES: similar to AA sequence:RefSeq:WP_011550231.1; product=hypothetical protein; protein_id=WP_011550231.1; transl_table=11
cds-WP_011550232.1	96996	97583	+	hypothetical protein	WP_011550232.1	0.93552	0.214204	0.00218336	0.00810558	0.915941	0.1656	0.00110897	0.00443726	-0.0313619	0.417217	1.01086	0.868119	65.0317	62.4328	62.3602	67.3783	51.0995	44.2946	32.9735	30.0259	36.1029	33.7169	ID=cds-WP_011550232.1; Parent=gene-MXAN_RS00430; Dbxref=Genbank:WP_011550232.1; Name=WP_011550232.1; gbkey=CDS; inference=COORDINATES: similar to AA sequence:RefSeq:WP_011550232.1; product=hypothetical protein; protein_id=WP_011550232.1; transl_table=11
cds-WP_011550233.1	97598	98335	+	hypothetical protein	WP_011550233.1	0.842562	0.834197	0.130675	0.0222752	0.801147	0.802727	0.0954649	0.0132891	-0.0729135	0.0717658	0.482019	0.724279	90.1317	118.116	124.72	96.7205	106.457	92.7097	69.7812	80.392	53.2518	73.0532	ID=cds-WP_011550233.1; Parent=gene-MXAN_RS00435; Dbxref=Genbank:WP_011550233.1; Name=WP_011550233.1; gbkey=CDS; inference=COORDINATES: similar to AA sequence:RefSeq:WP_011550233.1; product=hypothetical protein; protein_id=WP_011550233.1; transl_table=11
cds-WP_011550234.1	98351	99553	-	MFS transporter	WP_011550234.1	1.73394e-05	1.82198e-06	3.75963e-06	0.0201954	6.55091e-06	6.52984e-07	1.32361e-06	0.0119537	2.04582	2.21894	2.02675	0.953363	73.0181	49.7775	18.2518	11.9542	13.8394	12.3613	15.3365	14.5287	32.4926	30.5057	ID=cds-WP_011550234.1; Parent=gene-MXAN_RS00440; Dbxref=Genbank:WP_011550234.1; Name=WP_011550234.1; gbkey=CDS; inference=COORDINATES: similar to AA sequence:RefSeq:WP_011550234.1; product=MFS transporter; protein_id=WP_011550234.1; transl_table=11
cds-WP_011550235.1	99616	100686	+	isopenicillin N synthase family oxygenase	WP_011550235.1	0.748177	0.849142	0.270005	0.0823658	0.692963	0.820147	0.214502	0.0555796	-0.105073	-0.0602341	0.329464	0.509481	335.427	341.693	366.557	361.887	330.018	375.989	198.608	341.908	244.597	231.201	ID=cds-WP_011550235.1; Parent=gene-MXAN_RS00445; Dbxref=Genbank:WP_011550235.1; Name=WP_011550235.1; gbkey=CDS; inference=COORDINATES: similar to AA sequence:RefSeq:WP_011550235.1; product=isopenicillin N synthase family oxygenase; protein_id=WP_011550235.1; transl_table=11
cds-WP_011550236.1	100774	101418	+	glutathione S-transferase family protein	WP_011550236.1	4.90834e-15	3.97739e-22	5.57114e-17	5.83466e-15	6.64313e-16	3.52122e-23	6.94954e-18	8.65198e-16	1.83653	2.29116	1.87053	1.72652	329.722	326.506	91.2589	92.3735	69.1972	64.8968	97.3869	81.3605	102.893	95.5311	ID=cds-WP_011550236.1; Parent=gene-MXAN_RS00450; Dbxref=Genbank:WP_011550236.1; Name=WP_011550236.1; gbkey=CDS; inference=COORDINATES: similar to AA sequence:RefSeq:WP_013936737.1; product=glutathione S-transferase family protein; protein_id=WP_011550236.1; transl_table=11
cds-WP_011550237.1	101508	102089	+	TetR/AcrR family transcriptional regulator	WP_011550237.1	0.00840588	0.00220419	1.5968e-06	1.65797e-05	0.00467572	0.00118104	5.37104e-07	6.20453e-06	2.36928	2.71703	4.22308	3.79741	1194.53	1210.69	342.221	123.889	129.878	235.895	20.7043	108.481	75.8161	97.1367	ID=cds-WP_011550237.1; Parent=gene-MXAN_RS00455; Dbxref=Genbank:WP_011550237.1; Name=WP_011550237.1; gbkey=CDS; inference=COORDINATES: similar to AA sequence:RefSeq:WP_011550237.1; product=TetR/AcrR family transcriptional regulator; protein_id=WP_011550237.1; transl_table=11
cds-WP_011550239.1	103480	106620	+	multidrug efflux RND transporter permease subunit	WP_011550239.1	0.000657282	4.82215e-05	0.0858209	0.429022	0.000304162	2.07214e-05	0.0599435	0.358257	1.01948	1.19476	0.512272	-0.24668	269.254	254.793	159.703	101.068	95.8115	132.884	162.567	205.339	297.849	323.521	ID=cds-WP_011550239.1; Parent=gene-MXAN_RS00465; Dbxref=Genbank:WP_011550239.1; Name=WP_011550239.1; gbkey=CDS; inference=COORDINATES: similar to AA sequence:RefSeq:WP_011550239.1; product=multidrug efflux RND transporter permease subunit; protein_id=WP_011550239.1; transl_table=11
cds-WP_011550240.1	106672	107040	-	DUF59 domain-containing protein	WP_011550240.1	3.75551e-08	1.86557e-07	4.30504e-10	1.46951e-19	1.01358e-08	5.9797e-08	9.56082e-11	1.564e-20	2.82262	2.66509	3.18664	4.61761	2861.4	2747.88	453.252	340.152	202.269	681.931	192.473	424.237	105.601	122.826	ID=cds-WP_011550240.1; Parent=gene-MXAN_RS00470; Dbxref=Genbank:WP_011550240.1; Name=WP_011550240.1; gbkey=CDS; inference=COORDINATES: similar to AA sequence:RefSeq:WP_011550240.1; product=DUF59 domain-containing protein; protein_id=WP_011550240.1; transl_table=11
cds-WP_011550241.1	107033	108109	-	amidohydrolase	WP_011550241.1	8.64331e-13	3.00408e-14	2.69778e-15	2.60691e-21	1.46614e-13	5.09986e-15	3.86299e-16	2.47303e-22	3.69551	3.91106	4.06843	4.87487	5689.7	5861.93	474.546	417.311	168.202	599.523	207.81	481.383	206.689	187.048	ID=cds-WP_011550241.1; Parent=gene-MXAN_RS00475; Dbxref=Genbank:WP_011550241.1; Name=WP_011550241.1; gbkey=CDS; inference=COORDINATES: similar to AA sequence:RefSeq:WP_011550241.1; product=amidohydrolase; protein_id=WP_011550241.1; transl_table=11
cds-WP_011550242.1	108152	110458	-	PAS domain S-box protein	WP_011550242.1	7.6544e-15	2.69152e-22	1.76748e-22	7.86319e-24	1.05916e-15	2.35318e-23	1.49176e-23	6.51747e-25	1.48627	1.84818	1.84201	1.89996	1242.45	1330.49	401.539	514.032	344.922	369.809	368.843	348.688	332.147	357.238	ID=cds-WP_011550242.1; Parent=gene-MXAN_RS00480; Dbxref=Genbank:WP_011550242.1; Name=WP_011550242.1; gbkey=CDS; inference=COORDINATES: similar to AA sequence:RefSeq:WP_011550242.1; product=PAS domain S-box protein; protein_id=WP_011550242.1; transl_table=11
cds-WP_011550243.1	110594	111340	-	class I SAM-dependent methyltransferase	WP_011550243.1	0.0358889	0.863222	0.00508361	0.112136	0.0224287	0.836124	0.00275564	0.0784629	-0.659607	0.0606705	0.902859	0.519749	106.104	114.741	162.745	185.834	126.684	85.4989	58.2788	60.0518	92.0624	62.6171	ID=cds-WP_011550243.1; Parent=gene-MXAN_RS00485; Dbxref=Genbank:WP_011550243.1; Name=WP_011550243.1; gbkey=CDS; inference=COORDINATES: similar to AA sequence:RefSeq:WP_011550243.1; product=class I SAM-dependent methyltransferase; protein_id=WP_011550243.1; transl_table=11
cds-WP_011550244.1	111354	112583	-	type II toxin-antitoxin system HipA family toxin	WP_011550244.1	6.84148e-05	0.00560393	0.00294025	0.027012	2.77502e-05	0.00317271	0.00152417	0.0164088	-0.973097	-0.684761	0.757602	0.569491	272.677	247.2	450.211	567.282	426.894	407.923	127.293	181.124	182.32	167.782	ID=cds-WP_011550244.1; Parent=gene-MXAN_RS00490; Dbxref=Genbank:WP_011550244.1; Name=WP_011550244.1; gbkey=CDS; inference=COORDINATES: similar to AA sequence:RefSeq:WP_011550244.1; product=type II toxin-antitoxin system HipA family toxin; protein_id=WP_011550244.1; transl_table=11
cds-WP_011550245.1	112585	114258	-	DUF262 domain-containing protein	WP_011550245.1	0.000546774	0.540503	0.00102506	9.9094e-05	0.000250464	0.476279	0.000494872	4.07673e-05	-0.735691	-0.143849	0.713628	0.843288	428.981	401.594	701.172	681.391	490.768	426.465	217.012	290.573	226.546	236.018	ID=cds-WP_011550245.1; Parent=gene-MXAN_RS00495; Dbxref=Genbank:WP_011550245.1; Name=WP_011550245.1; gbkey=CDS; inference=COORDINATES: similar to AA sequence:RefSeq:WP_013936732.1; product=DUF262 domain-containing protein; protein_id=WP_011550245.1; transl_table=11
cds-WP_011550247.1	114710	116215	+	peptidase M28 family protein	WP_011550247.1	0.000142644	6.44783e-06	1.77013e-05	9.44336e-09	6.00977e-05	2.48041e-06	6.77539e-06	2.45088e-09	0.675441	0.790827	0.753194	1.00054	2034.24	1851.05	1314.13	1120.44	1130.58	1114.58	1112.66	1192.32	1037.96	903.933	ID=cds-WP_011550247.1; Parent=gene-MXAN_RS00500; Dbxref=Genbank:WP_011550247.1; Name=WP_011550247.1; gbkey=CDS; inference=COORDINATES: similar to AA sequence:RefSeq:WP_011550247.1; product=peptidase M28 family protein; protein_id=WP_011550247.1; transl_table=11
cds-WP_011550248.1	116347	117471	+	hypothetical protein	WP_011550248.1	0.000104839	0.00779237	8.21832e-05	0.0315256	4.35179e-05	0.0045147	3.42741e-05	0.0194198	1.27911	0.846924	1.24371	0.682384	162.009	128.24	53.2344	65.2049	64.9389	95.8	52.1442	70.7062	92.0624	88.3061	ID=cds-WP_011550248.1; Parent=gene-MXAN_RS00505; Dbxref=Genbank:WP_011550248.1; Name=WP_011550248.1; gbkey=CDS; inference=COORDINATES: similar to AA sequence:RefSeq:WP_011550248.1; product=hypothetical protein; protein_id=WP_011550248.1; transl_table=11
cds-WP_011550249.1	117468	118238	+	hypothetical protein	WP_011550249.1	0.983078	0.0872136	0.104743	0.141392	0.974822	0.0612044	0.0744146	0.101678	-0.0120097	-0.653854	-0.613285	-0.563731	27.3818	27.8416	27.3777	28.2554	45.7766	41.2043	43.7091	40.6803	42.4209	39.3364	ID=cds-WP_011550249.1; Parent=gene-MXAN_RS36440; Dbxref=Genbank:WP_011550249.1; Name=WP_011550249.1; gbkey=CDS; inference=COORDINATES: similar to AA sequence:RefSeq:WP_011550249.1; product=hypothetical protein; protein_id=WP_011550249.1; transl_table=11
cds-WP_011550251.1	118762	119688	-	aminoglycoside phosphotransferase	WP_011550251.1	0.000759179	1.36449e-05	2.94102e-07	7.85543e-08	0.000354453	5.46133e-06	8.98359e-08	2.27454e-08	-1.13139	-1.39725	-1.6121	-1.68064	23.9591	42.1843	73.0071	74.9856	93.6824	84.4688	105.822	100.732	109.211	107.573	ID=cds-WP_011550251.1; Parent=gene-MXAN_RS00520; Dbxref=Genbank:WP_011550251.1; Name=WP_011550251.1; gbkey=CDS; inference=COORDINATES: similar to AA sequence:RefSeq:WP_011550251.1; product=aminoglycoside phosphotransferase; protein_id=WP_011550251.1; transl_table=11
cds-WP_011550252.1	119698	121449	-	DHA2 family efflux MFS transporter permease subunit	WP_011550252.1	1.02861e-14	3.89366e-17	9.31019e-16	9.15739e-11	1.43607e-15	5.06074e-18	1.27417e-16	1.94546e-11	-1.9212	-2.07191	-1.97877	-1.60948	197.377	142.583	568.847	710.733	664.293	758.159	593.524	740.962	508.148	524.217	ID=cds-WP_011550252.1; Parent=gene-MXAN_RS00525; Dbxref=Genbank:WP_011550252.1; Name=WP_011550252.1; gbkey=CDS; inference=COORDINATES: similar to AA sequence:RefSeq:WP_011550252.1; product=DHA2 family efflux MFS transporter permease subunit; protein_id=WP_011550252.1; transl_table=11
cds-WP_011550254.1	124014	125240	+	ABC transporter permease	WP_011550254.1	3.04296e-05	8.64166e-05	0.0644623	0.00023909	1.18065e-05	3.84788e-05	0.043534	0.000103563	-0.858771	-0.803997	-0.394968	-0.756012	436.967	452.216	714.861	895.48	712.199	840.568	543.68	626.67	741.012	761.038	ID=cds-WP_011550254.1; Parent=gene-MXAN_RS00535; Dbxref=Genbank:WP_011550254.1; Name=WP_011550254.1; gbkey=CDS; inference=COORDINATES: similar to AA sequence:RefSeq:WP_013936724.1; product=ABC transporter permease; protein_id=WP_011550254.1; transl_table=11
cds-WP_011550256.1	126904	127737	-	hypothetical protein	WP_011550256.1	1.17212e-37	5.50113e-22	5.7136e-08	3.91072e-07	4.29276e-39	4.92322e-23	1.63156e-08	1.21473e-07	-3.89984	-2.97499	-1.74287	-1.63795	26.2409	29.529	361.994	472.735	220.367	220.443	82.8172	105.575	80.3289	93.9256	ID=cds-WP_011550256.1; Parent=gene-MXAN_RS00545; Dbxref=Genbank:WP_011550256.1; Name=WP_011550256.1; gbkey=CDS; inference=COORDINATES: similar to AA sequence:RefSeq:WP_011550256.1; product=hypothetical protein; protein_id=WP_011550256.1; transl_table=11
cds-WP_011550257.1	127779	129026	+	cardiolipin synthase B	WP_011550257.1	3.51974e-12	1.49506e-13	2.61137e-06	2.38595e-10	6.3872e-13	2.71717e-14	9.02816e-07	5.3054e-11	-3.73354	-3.92453	-2.57793	-3.39337	7.98635	8.43686	71.4861	145.624	118.168	131.854	36.0408	62.9576	74.9135	97.9395	ID=cds-WP_011550257.1; Parent=gene-MXAN_RS00550; Dbxref=Genbank:WP_011550257.1; Name=WP_011550257.1; gbkey=CDS; inference=COORDINATES: similar to AA sequence:RefSeq:WP_011550257.1; product=cardiolipin synthase B; protein_id=WP_011550257.1; transl_table=11
cds-WP_011550258.1	129078	130409	+	hypothetical protein	WP_011550258.1	1.24762e-05	6.71847e-07	6.15131e-11	1.55345e-17	4.6294e-06	2.27279e-07	1.27295e-11	1.91641e-18	0.884363	0.993769	1.30136	1.70256	826.017	788.846	418.27	455.347	378.988	431.615	288.327	368.06	254.525	241.638	ID=cds-WP_011550258.1; Parent=gene-MXAN_RS00555; Dbxref=Genbank:WP_011550258.1; Name=WP_011550258.1; gbkey=CDS; inference=COORDINATES: similar to AA sequence:RefSeq:WP_011550258.1; product=hypothetical protein; protein_id=WP_011550258.1; transl_table=11
cds-WP_011550259.1	130502	131032	+	GNAT family N-acetyltransferase	WP_011550259.1	0.275103	6.33109e-05	4.25299e-09	1.15473e-11	0.218022	2.76326e-05	1.05227e-09	2.28783e-12	0.246194	0.841872	1.22791	1.41686	967.489	848.748	762.012	768.33	585.515	427.495	394.149	380.651	340.27	339.577	ID=cds-WP_011550259.1; Parent=gene-MXAN_RS00560; Dbxref=Genbank:WP_011550259.1; Name=WP_011550259.1; gbkey=CDS; inference=COORDINATES: similar to AA sequence:RefSeq:WP_011550259.1; product=GNAT family N-acetyltransferase; protein_id=WP_011550259.1; transl_table=11
cds-WP_011550260.1	131035	132717	-	hypothetical protein	WP_011550260.1	0.33854	0.286581	0.254163	0.000612962	0.275381	0.230095	0.200237	0.000281373	0.260511	0.286422	0.305536	0.867406	3907.61	3243.13	3539.32	2432.14	3119.2	2743.18	2585.74	3200.18	2076.82	1842.39	ID=cds-WP_011550260.1; Parent=gene-MXAN_RS00565; Dbxref=Genbank:WP_011550260.1; Name=WP_011550260.1; gbkey=CDS; inference=COORDINATES: similar to AA sequence:RefSeq:WP_011550260.1; product=hypothetical protein; protein_id=WP_011550260.1; transl_table=11
cds-WP_011550261.1	132926	134035	+	lytic transglycosylase domain-containing protein	WP_011550261.1	1.60294e-09	3.00283e-15	6.36306e-24	1.61203e-20	3.7585e-10	4.66777e-16	4.86231e-25	1.60693e-21	1.66945	2.18954	2.85837	2.58394	410.727	409.188	141.451	117.369	74.5201	105.071	50.6105	62.9576	56.8621	79.4755	ID=cds-WP_011550261.1; Parent=gene-MXAN_RS00570; Dbxref=Genbank:WP_011550261.1; Name=WP_011550261.1; gbkey=CDS; inference=COORDINATES: similar to AA sequence:RefSeq:WP_011550261.1; product=lytic transglycosylase domain-containing protein; protein_id=WP_011550261.1; transl_table=11
cds-WP_011550262.1	134069	134875	-	hypothetical protein	WP_011550262.1	0.725701	0.0955958	0.919221	0.669561	0.668349	0.0677713	0.896314	0.605306	-0.0617362	0.263252	-0.018664	0.0740613	1591.57	1601.32	1732.4	1601.87	1359.46	1301.03	1525.22	1710.51	1528.06	1505.22	ID=cds-WP_011550262.1; Parent=gene-MXAN_RS00575; Dbxref=Genbank:WP_011550262.1; Name=WP_011550262.1; gbkey=CDS; inference=COORDINATES: similar to AA sequence:RefSeq:WP_011550262.1; product=hypothetical protein; protein_id=WP_011550262.1; transl_table=11
cds-WP_011550263.1	134929	136269	-	FHA domain-containing protein	WP_011550263.1	0.00038556	0.000814319	0.000245805	0.0824196	0.000172316	0.000411924	0.000109754	0.0556273	-0.780338	-0.731905	-0.799316	-0.396708	609.244	598.173	1072.29	1001.98	1169.97	835.417	1117.27	983.107	813.218	776.291	ID=cds-WP_011550263.1; Parent=gene-MXAN_RS00580; Dbxref=Genbank:WP_011550263.1; Name=WP_011550263.1; gbkey=CDS; inference=COORDINATES: similar to AA sequence:RefSeq:WP_011550263.1; product=FHA domain-containing protein; protein_id=WP_011550263.1; transl_table=11
cds-WP_011550264.1	136328	139102	-	tetratricopeptide repeat protein	WP_011550264.1	0.857991	0.63117	0.331856	0.00558271	0.821489	0.571207	0.271086	0.00298159	-0.0371584	0.0930816	0.180601	0.488617	1511.7	1563.35	1648.74	1508.41	1498.92	1384.46	1248.39	1466.43	1153.49	1038.8	ID=cds-WP_011550264.1; Parent=gene-MXAN_RS00585; Dbxref=Genbank:WP_011550264.1; Name=WP_011550264.1; gbkey=CDS; inference=COORDINATES: similar to AA sequence:RefSeq:WP_011550264.1; product=tetratricopeptide repeat protein; protein_id=WP_011550264.1; transl_table=11
cds-WP_011550265.1	139252	139824	-	hypothetical protein	WP_011550265.1	0.0129815	0.000344176	0.00968175	0.856996	0.00746756	0.000165335	0.00551982	0.825138	-0.546884	-0.761079	-0.559946	-0.0450449	277.24	305.414	427.396	424.918	502.478	486.211	374.211	487.195	320.413	281.777	ID=cds-WP_011550265.1; Parent=gene-MXAN_RS00590; Dbxref=Genbank:WP_011550265.1; Name=WP_011550265.1; gbkey=CDS; inference=COORDINATES: similar to AA sequence:RefSeq:WP_011550265.1; product=hypothetical protein; protein_id=WP_011550265.1; transl_table=11
cds-WP_011550266.1	139837	141180	-	hypothetical protein	WP_011550266.1	5.77039e-05	1.32477e-10	9.24566e-23	1.92734e-22	2.31674e-05	3.17377e-11	7.65062e-24	1.73548e-23	0.713504	1.12537	1.74102	1.72279	536.226	541.646	320.927	335.805	243.787	250.316	162.567	159.815	166.976	159.754	ID=cds-WP_011550266.1; Parent=gene-MXAN_RS00595; Dbxref=Genbank:WP_011550266.1; Name=WP_011550266.1; gbkey=CDS; inference=COORDINATES: similar to AA sequence:RefSeq:WP_011550266.1; product=hypothetical protein; protein_id=WP_011550266.1; transl_table=11
cds-WP_011550267.1	141430	141840	+	hypothetical protein	WP_011550267.1	4.06508e-07	1.00933e-06	0.291592	0.827763	1.23581e-07	3.49645e-07	0.234302	0.790153	-1.15816	-1.11294	0.263492	-0.0586292	405.022	447.154	932.362	970.466	1009.21	835.417	294.461	417.457	437.748	450.361	ID=cds-WP_011550267.1; Parent=gene-MXAN_RS00600; Dbxref=Genbank:WP_011550267.1; Name=WP_011550267.1; gbkey=CDS; inference=COORDINATES: similar to AA sequence:RefSeq:WP_011550267.1; product=hypothetical protein; protein_id=WP_011550267.1; transl_table=11
cds-WP_011550270.1	144824	146035	+	DUF1688 family protein	WP_011550270.1	9.27528e-13	2.26883e-09	1.00588e-17	8.75643e-20	1.57589e-13	6.12268e-10	1.17166e-18	9.21095e-21	-1.87303	-1.57015	-2.23518	-2.36857	1317.75	1189.6	4935.58	4248.1	3825.01	3618.77	7377.64	4423.5	6721.46	6224.78	ID=cds-WP_011550270.1; Parent=gene-MXAN_RS00615; Dbxref=Genbank:WP_011550270.1; Name=WP_011550270.1; gbkey=CDS; inference=COORDINATES: similar to AA sequence:RefSeq:WP_013936703.1; product=DUF1688 family protein; protein_id=WP_011550270.1; transl_table=11
cds-WP_011550271.1	146048	146683	+	uracil phosphoribosyltransferase	WP_011550271.1	1.49438e-11	9.17798e-06	5.06287e-12	1.42963e-16	2.85379e-12	3.59512e-06	9.59179e-13	1.8798e-17	-2.26306	-1.50218	-2.31076	-2.75185	891.049	707.852	4106.65	3565.62	2740.21	1787.24	5144.64	2783.69	5723.21	5042.28	ID=cds-WP_011550271.1; Parent=gene-MXAN_RS00620; Dbxref=Genbank:WP_011550271.1; Name=WP_011550271.1; gbkey=CDS; inference=COORDINATES: similar to AA sequence:RefSeq:WP_011550271.1; product=uracil phosphoribosyltransferase; protein_id=WP_011550271.1; transl_table=11
cds-WP_011550273.1	147385	148707	+	CapA family protein	WP_011550273.1	0.000554845	2.42698e-08	3.69568e-05	0.0289278	0.00025439	7.18569e-09	1.47105e-05	0.0176602	-0.639368	-0.999765	-0.748407	-0.411751	448.377	470.777	649.459	780.285	896.37	942.549	729.252	816.511	625.483	598.073	ID=cds-WP_011550273.1; Parent=gene-MXAN_RS00630; Dbxref=Genbank:WP_011550273.1; Name=WP_011550273.1; gbkey=CDS; inference=COORDINATES: similar to AA sequence:RefSeq:WP_013936698.1; product=CapA family protein; protein_id=WP_011550273.1; transl_table=11
cds-WP_011550275.1	148831	150870	+	hypothetical protein	WP_011550275.1	0.00575886	8.80341e-05	4.23928e-05	4.32299e-06	0.00312404	3.92475e-05	1.70143e-05	1.50647e-06	-0.681128	-0.942665	-0.983883	-1.09954	491.731	494.4	870.001	712.906	1024.12	871.471	1147.94	801.014	1025.32	1087.77	ID=cds-WP_011550275.1; Parent=gene-MXAN_RS00635; Dbxref=Genbank:WP_011550275.1; Name=WP_011550275.1; gbkey=CDS; inference=COORDINATES: similar to AA sequence:RefSeq:WP_011550275.1; product=hypothetical protein; protein_id=WP_011550275.1; transl_table=11
cds-WP_011550276.1	150949	151809	+	hypothetical protein	WP_011550276.1	4.51534e-07	8.94113e-10	0.00456776	0.0128882	1.38326e-07	2.31192e-10	0.00245652	0.00735001	-0.993452	-1.1777	-0.56817	-0.503564	192.813	178.861	368.078	370.581	444.991	394.531	258.42	292.511	263.551	262.51	ID=cds-WP_011550276.1; Parent=gene-MXAN_RS00640; Dbxref=Genbank:WP_011550276.1; Name=WP_011550276.1; gbkey=CDS; inference=COORDINATES: similar to AA sequence:RefSeq:WP_011550276.1; product=hypothetical protein; protein_id=WP_011550276.1; transl_table=11
cds-WP_011550277.1	151806	153659	+	hypothetical protein	WP_011550277.1	2.80393e-06	1.77569e-06	0.0112435	0.188207	9.5163e-07	6.34927e-07	0.00648479	0.139957	-0.875545	-0.883537	-0.484168	-0.263678	333.145	335.787	673.795	556.415	645.131	589.222	458.562	477.509	411.573	391.758	ID=cds-WP_011550277.1; Parent=gene-MXAN_RS00645; Dbxref=Genbank:WP_011550277.1; Name=WP_011550277.1; gbkey=CDS; inference=COORDINATES: similar to AA sequence:RefSeq:WP_011550277.1; product=hypothetical protein; protein_id=WP_011550277.1; transl_table=11
cds-WP_011550278.1	153663	154964	-	chloride channel protein	WP_011550278.1	0.000215224	0.123043	0.11891	0.174269	9.25435e-05	0.0892627	0.0859201	0.128618	1.6535	0.615604	0.608522	0.534975	47.9181	57.3706	10.6469	21.735	29.808	39.1441	34.5072	34.8688	35.2003	37.7308	ID=cds-WP_011550278.1; Parent=gene-MXAN_RS00650; Dbxref=Genbank:WP_011550278.1; Name=WP_011550278.1; gbkey=CDS; inference=COORDINATES: similar to AA sequence:RefSeq:WP_011550278.1; product=chloride channel protein; protein_id=WP_011550278.1; transl_table=11
cds-WP_011550279.1	155186	156238	+	SGNH/GDSL hydrolase family protein	WP_011550279.1	2.35751e-15	8.28862e-16	2.14508e-14	1.07022e-14	3.11933e-16	1.21425e-16	3.32557e-15	1.61941e-15	4.56743	4.6292	4.40146	4.45152	25441.1	27283.1	1373.45	850.923	352.374	1777.97	871.881	1623.34	1188.69	1221.03	ID=cds-WP_011550279.1; Parent=gene-MXAN_RS00655; Dbxref=Genbank:WP_011550279.1; Name=WP_011550279.1; gbkey=CDS; inference=COORDINATES: similar to AA sequence:RefSeq:WP_011550279.1; product=SGNH/GDSL hydrolase family protein; protein_id=WP_011550279.1; transl_table=11
cds-WP_011550281.1	156342	157364	-	hypothetical protein	WP_011550281.1	2.85583e-07	2.08048e-08	0.00012893	1.0297e-05	8.54822e-08	6.12427e-09	5.54205e-05	3.75417e-06	2.29085	2.43834	1.495	1.74584	92.4135	83.5249	10.6469	23.9084	12.7749	19.572	32.2067	30.0259	21.6617	30.5057	ID=cds-WP_011550281.1; Parent=gene-MXAN_RS00660; Dbxref=Genbank:WP_011550281.1; Name=WP_011550281.1; gbkey=CDS; inference=COORDINATES: similar to AA sequence:RefSeq:WP_011550281.1; product=hypothetical protein; protein_id=WP_011550281.1; transl_table=11
cds-WP_011550282.1	157340	157993	+	hypothetical protein	WP_011550282.1	0.00436418	0.15299	0.700221	0.420802	0.00231518	0.113768	0.642761	0.35006	0.665969	0.334878	-0.0959308	0.194768	248.718	265.761	150.577	172.793	201.204	207.052	245.384	306.071	211.202	238.426	ID=cds-WP_011550282.1; Parent=gene-MXAN_RS00665; Dbxref=Genbank:WP_011550282.1; Name=WP_011550282.1; gbkey=CDS; inference=COORDINATES: similar to AA sequence:RefSeq:WP_011550282.1; product=hypothetical protein; protein_id=WP_011550282.1; transl_table=11
cds-WP_011550283.1	157990	159615	+	apolipoprotein N-acyltransferase	WP_011550283.1	0.0236852	0.228027	0.56606	0.456636	0.0142672	0.177982	0.498566	0.384711	0.588891	0.312181	0.153696	0.197595	164.291	165.362	115.595	104.328	114.974	150.396	156.433	139.475	137.191	150.12	ID=cds-WP_011550283.1; Parent=gene-MXAN_RS00670; Dbxref=Genbank:WP_011550283.1; Name=WP_011550283.1; gbkey=CDS; gene=lnt; inference=COORDINATES: similar to AA sequence:RefSeq:WP_011550283.1; product=apolipoprotein N-acyltransferase; protein_id=WP_011550283.1; transl_table=11
cds-WP_011550284.1	159737	160612	-	hypothetical protein	WP_011550284.1	0.513741	0.0116071	0.0262226	0.340783	0.445129	0.00694378	0.0162578	0.275296	-0.159085	-0.542378	-0.478703	-0.219427	150.6	148.489	162.745	170.619	211.85	223.533	195.541	221.804	180.514	167.782	ID=cds-WP_011550284.1; Parent=gene-MXAN_RS00675; Dbxref=Genbank:WP_011550284.1; Name=WP_011550284.1; gbkey=CDS; inference=COORDINATES: similar to AA sequence:RefSeq:WP_011550284.1; product=hypothetical protein; protein_id=WP_011550284.1; transl_table=11
cds-WP_011550285.1	160655	162178	-	GMC family oxidoreductase	WP_011550285.1	2.77463e-07	6.25716e-18	1.67804e-15	1.26951e-08	8.2937e-08	7.59854e-19	2.35199e-16	3.34726e-09	-0.868259	-1.42066	-1.31253	-0.94921	600.117	599.861	1137.69	1054.15	1641.57	1570.91	1367.25	1614.62	1131.83	1184.91	ID=cds-WP_011550285.1; Parent=gene-MXAN_RS00680; Dbxref=Genbank:WP_011550285.1; Name=WP_011550285.1; gbkey=CDS; inference=COORDINATES: similar to AA sequence:RefSeq:WP_011550285.1; product=GMC family oxidoreductase; protein_id=WP_011550285.1; transl_table=11
cds-WP_011550286.1	162330	163220	+	alpha/beta fold hydrolase	WP_011550286.1	0.0769866	0.0033234	0.537075	0.40575	0.0520734	0.00182803	0.470818	0.336198	-0.529963	-0.836811	-0.195325	-0.259885	125.5	150.176	179.476	218.436	228.883	264.738	124.993	192.747	169.684	161.359	ID=cds-WP_011550286.1; Parent=gene-MXAN_RS00685; Dbxref=Genbank:WP_011550286.1; Name=WP_011550286.1; gbkey=CDS; inference=COORDINATES: similar to AA sequence:RefSeq:WP_011550286.1; product=alpha/beta fold hydrolase; protein_id=WP_011550286.1; transl_table=11
cds-WP_011550287.1	163224	164681	-	RNA-directed DNA polymerase	WP_011550287.1	8.19088e-05	0.000138866	5.45525e-07	1.7031e-11	3.35168e-05	6.32476e-05	1.72486e-07	3.41651e-12	0.820405	0.78957	1.03148	1.37591	3200.24	3233.85	1750.65	1892.03	1663.93	2058.16	1361.12	1787.99	1235.62	1243.51	ID=cds-WP_011550287.1; Parent=gene-MXAN_RS00690; Dbxref=Genbank:WP_011550287.1; Name=WP_011550287.1; gbkey=CDS; inference=COORDINATES: similar to AA sequence:RefSeq:WP_013936687.1; product=RNA-directed DNA polymerase; protein_id=WP_011550287.1; transl_table=11
cds-WP_011550288.1	165082	166935	-	hypothetical protein	WP_011550288.1	2.23878e-08	2.71515e-09	3.1856e-10	3.26451e-14	5.92447e-09	7.36078e-10	6.96068e-11	5.18241e-15	1.20043	1.26738	1.33993	1.61057	2358.26	2461.03	1238.08	862.878	938.953	1063.07	958.533	945.332	791.556	786.727	ID=cds-WP_011550288.1; Parent=gene-MXAN_RS00695; Dbxref=Genbank:WP_011550288.1; Name=WP_011550288.1; gbkey=CDS; inference=COORDINATES: similar to AA sequence:RefSeq:WP_002637684.1; product=hypothetical protein; protein_id=WP_011550288.1; transl_table=11
cds-WP_011550289.1	166932	173471	-	hypothetical protein	WP_011550289.1	2.37297e-08	2.27668e-10	9.63134e-13	9.49441e-18	6.30898e-09	5.57964e-11	1.69341e-13	1.15298e-18	1.06815	1.20495	1.35473	1.62164	13865.4	13263.6	6994.99	5945.6	5276.02	6491.74	4972.1	5636.15	4647.35	4168.85	ID=cds-WP_011550289.1; Parent=gene-MXAN_RS00700; Dbxref=Genbank:WP_011550289.1; Name=WP_011550289.1; gbkey=CDS; inference=COORDINATES: similar to AA sequence:RefSeq:WP_011550289.1; product=hypothetical protein; protein_id=WP_011550289.1; transl_table=11
cds-WP_011550290.1	173554	174441	-	cupin	WP_011550290.1	0.00635945	0.0205876	0.00566892	8.7686e-06	0.00347086	0.0128237	0.00309633	3.15829e-06	0.605975	0.507252	0.599052	0.955481	343.413	350.973	249.441	208.656	272.531	216.323	226.214	232.459	174.196	183.837	ID=cds-WP_011550290.1; Parent=gene-MXAN_RS00705; Dbxref=Genbank:WP_011550290.1; Name=WP_011550290.1; gbkey=CDS; inference=COORDINATES: similar to AA sequence:RefSeq:WP_011550290.1; product=cupin; protein_id=WP_011550290.1; transl_table=11
cds-WP_011550291.1	174457	177189	-	hypothetical protein	WP_011550291.1	0.00013778	1.44468e-05	1.0826e-07	1.79837e-12	5.79726e-05	5.79423e-06	3.18983e-08	3.33526e-13	0.693032	0.780559	0.951778	1.25445	4831.74	4886.63	3111.93	2900.53	3001.03	2656.65	2234.53	2791.44	2094.87	1978.86	ID=cds-WP_011550291.1; Parent=gene-MXAN_RS00710; Dbxref=Genbank:WP_011550291.1; Name=WP_011550291.1; gbkey=CDS; inference=COORDINATES: similar to AA sequence:RefSeq:WP_011550291.1; product=hypothetical protein; protein_id=WP_011550291.1; transl_table=11
cds-WP_011550292.1	177208	178092	-	scramblase	WP_011550292.1	0.221016	0.0368415	0.00911063	0.133385	0.169893	0.0240639	0.00517185	0.095241	-0.440589	-0.704436	-0.859615	-0.518619	60.4681	55.6833	91.2589	67.3783	110.716	78.2882	101.988	108.481	96.5752	69.8421	ID=cds-WP_011550292.1; Parent=gene-MXAN_RS00715; Dbxref=Genbank:WP_011550292.1; Name=WP_011550292.1; gbkey=CDS; inference=COORDINATES: similar to AA sequence:RefSeq:WP_011550292.1; product=scramblase; protein_id=WP_011550292.1; transl_table=11
cds-WP_011550293.1	178112	181291	-	carboxypeptidase regulatory-like domain-containing protein	WP_011550293.1	1.26307e-12	2.6249e-10	1.04397e-13	1.02636e-10	2.18598e-13	6.4692e-11	1.70617e-14	2.19035e-11	-1.23493	-1.09781	-1.2849	-1.12203	773.535	722.195	1794.76	1724.67	1697.99	1501.9	1982.25	1659.17	1658.93	1595.13	ID=cds-WP_011550293.1; Parent=gene-MXAN_RS00720; Dbxref=Genbank:WP_011550293.1; Name=WP_011550293.1; gbkey=CDS; inference=COORDINATES: similar to AA sequence:RefSeq:WP_011550293.1; product=carboxypeptidase regulatory-like domain-containing protein; protein_id=WP_011550293.1; transl_table=11
cds-WP_011550294.1	181382	182230	-	1-acyl-sn-glycerol-3-phosphate acyltransferase	WP_011550294.1	0.00361152	4.24711e-06	5.45525e-07	0.000200073	0.00188606	1.58762e-06	1.72528e-07	8.58085e-05	-1.34337	-2.04	-2.21134	-1.67072	27.3818	57.3706	126.241	92.3735	216.108	137.004	259.187	137.538	133.581	139.684	ID=cds-WP_011550294.1; Parent=gene-MXAN_RS00725; Dbxref=Genbank:WP_011550294.1; Name=WP_011550294.1; gbkey=CDS; inference=COORDINATES: similar to AA sequence:RefSeq:WP_011550294.1; product=1-acyl-sn-glycerol-3-phosphate acyltransferase; protein_id=WP_011550294.1; transl_table=11
cds-WP_011550295.1	182235	185459	-	hypothetical protein	WP_011550295.1	1.58765e-160	8.15869e-171	5.41672e-149	4.84729e-97	2.18594e-163	6.73993e-174	8.20376e-152	2.73632e-99	-5.17364	-5.33801	-4.98344	-4.01888	598.976	453.903	19676.9	18244.3	22605.1	19891.4	15821.9	17415	8806.4	8225.31	ID=cds-WP_011550295.1; Parent=gene-MXAN_RS00730; Dbxref=Genbank:WP_011550295.1; Name=WP_011550295.1; gbkey=CDS; inference=COORDINATES: similar to AA sequence:RefSeq:WP_011550295.1; product=hypothetical protein; protein_id=WP_011550295.1; transl_table=11
cds-WP_011550298.1	187417	188298	-	class I SAM-dependent methyltransferase	WP_011550298.1	1.54749e-108	9.99705e-107	1.79675e-84	4.46646e-81	7.67033e-111	4.81752e-109	1.41009e-86	4.12024e-83	-5.02208	-4.97479	-4.4276	-4.33741	76.4408	48.9338	2073.1	1934.41	2041.85	1835.65	1372.62	1280.46	1279.85	1213	ID=cds-WP_011550298.1; Parent=gene-MXAN_RS00745; Dbxref=Genbank:WP_011550298.1; Name=WP_011550298.1; gbkey=CDS; inference=COORDINATES: similar to AA sequence:RefSeq:WP_011550298.1; product=class I SAM-dependent methyltransferase; protein_id=WP_011550298.1; transl_table=11
cds-WP_011550299.1	188295	189032	-	hypothetical protein	WP_011550299.1	1.92524e-63	1.18328e-63	4.41e-50	6.53715e-39	2.88931e-65	1.67807e-65	1.03222e-51	2.56517e-40	-4.84978	-4.85619	-4.30045	-3.78221	114.091	103.773	3032.84	3239.59	2816.86	3483.82	1604.97	2682.96	1630.05	1363.13	ID=cds-WP_011550299.1; Parent=gene-MXAN_RS00750; Dbxref=Genbank:WP_011550299.1; Name=WP_011550299.1; gbkey=CDS; inference=COORDINATES: similar to AA sequence:RefSeq:WP_002637666.1; product=hypothetical protein; protein_id=WP_011550299.1; transl_table=11
cds-WP_011550300.1	189029	190387	-	sensor histidine kinase	WP_011550300.1	2.6276e-96	1.64392e-92	1.04259e-74	6.29201e-79	1.77272e-98	1.08644e-94	1.03355e-76	6.4107e-81	-5.41989	-5.30922	-4.77117	-4.90102	47.9181	53.1522	2421.4	1923.54	2313.32	1708.95	1426.3	1343.42	1491.05	1539.74	ID=cds-WP_011550300.1; Parent=gene-MXAN_RS00755; Dbxref=Genbank:WP_011550300.1; Name=WP_011550300.1; gbkey=CDS; inference=COORDINATES: similar to AA sequence:RefSeq:WP_011550300.1; product=sensor histidine kinase; protein_id=WP_011550300.1; transl_table=11
cds-WP_011550302.1	190980	191867	+	threonine transporter RhtB	WP_011550302.1	2.48313e-05	9.28684e-07	1.07491e-07	7.51713e-08	9.53183e-06	3.2043e-07	3.1642e-08	2.1652e-08	1.41819	1.62552	1.73894	1.75983	171.136	139.208	47.1504	67.3783	41.5183	58.7161	49.8437	42.6174	52.3492	39.3364	ID=cds-WP_011550302.1; Parent=gene-MXAN_RS00765; Dbxref=Genbank:WP_011550302.1; Name=WP_011550302.1; gbkey=CDS; inference=COORDINATES: similar to AA sequence:RefSeq:WP_011550302.1; product=threonine transporter RhtB; protein_id=WP_011550302.1; transl_table=11
cds-WP_011550303.1	191845	192618	+	hypothetical protein	WP_011550303.1	2.18177e-15	2.64526e-18	2.75022e-08	0.0158211	2.87778e-16	3.0885e-19	7.51645e-09	0.00916199	1.9486	2.11914	1.30403	0.577685	515.69	498.618	144.493	119.542	113.909	119.492	240.783	168.533	344.783	334.76	ID=cds-WP_011550303.1; Parent=gene-MXAN_RS00770; Dbxref=Genbank:WP_011550303.1; Name=WP_011550303.1; gbkey=CDS; inference=COORDINATES: similar to AA sequence:RefSeq:WP_011550303.1; product=hypothetical protein; protein_id=WP_011550303.1; transl_table=11
cds-WP_011550304.1	192619	193419	-	hypothetical protein	WP_011550304.1	0.138317	0.000124368	0.000109619	0.0269925	0.10021	5.63707e-05	4.66821e-05	0.0163932	-0.388164	-0.926042	-0.930529	-0.552862	164.291	151.863	185.56	226.043	297.016	302.852	255.353	347.719	231.961	231.201	ID=cds-WP_011550304.1; Parent=gene-MXAN_RS00775; Dbxref=Genbank:WP_011550304.1; Name=WP_011550304.1; gbkey=CDS; inference=COORDINATES: similar to AA sequence:RefSeq:WP_011550304.1; product=hypothetical protein; protein_id=WP_011550304.1; transl_table=11
cds-WP_011550305.1	193489	194274	+	alpha/beta hydrolase	WP_011550305.1	8.16605e-20	3.24964e-41	4.42806e-10	7.16452e-18	7.38689e-21	1.04697e-42	9.85233e-11	8.58203e-19	1.3081	1.91853	0.89723	1.22973	6346.87	6436.48	2696.7	2468	1608.57	1772.82	3546.57	3316.41	2752.85	2698.15	ID=cds-WP_011550305.1; Parent=gene-MXAN_RS00780; Dbxref=Genbank:WP_011550305.1; Name=WP_011550305.1; gbkey=CDS; inference=COORDINATES: similar to AA sequence:RefSeq:WP_011550305.1; product=alpha/beta hydrolase; protein_id=WP_011550305.1; transl_table=11
cds-WP_011550306.1	194300	194734	+	hypothetical protein	WP_011550306.1	5.02388e-13	1.17481e-29	7.63985e-12	4.63515e-11	8.34201e-14	6.55096e-31	1.47685e-12	9.6111e-12	1.52282	2.38161	1.43192	1.3774	2255.57	2072.94	850.229	658.569	385.375	445.007	883.384	719.653	851.126	814.824	ID=cds-WP_011550306.1; Parent=gene-MXAN_RS00785; Dbxref=Genbank:WP_011550306.1; Name=WP_011550306.1; gbkey=CDS; inference=COORDINATES: similar to AA sequence:RefSeq:WP_011550306.1; product=hypothetical protein; protein_id=WP_011550306.1; transl_table=11
cds-WP_011550307.1	194842	195537	-	molybdopterin-binding oxidoreductase	WP_011550307.1	0.000107573	0.00102146	3.29141e-11	1.10792e-13	4.47886e-05	0.000522898	6.66619e-12	1.829e-14	-4.80479	-4.10642	-7.94693	-8.86418	1.14091	0.843686	31.9406	22.8217	17.0332	16.4817	394.916	84.2663	423.306	483.275	ID=cds-WP_011550307.1; Parent=gene-MXAN_RS00790; Dbxref=Genbank:WP_011550307.1; Name=WP_011550307.1; gbkey=CDS; inference=COORDINATES: similar to AA sequence:RefSeq:WP_011550307.1; product=molybdopterin-binding oxidoreductase; protein_id=WP_011550307.1; transl_table=11
cds-WP_011550309.1	196477	197580	+	porin	WP_011550309.1	1.13449e-05	5.48612e-06	1.00604e-13	1.58966e-17	4.19244e-06	2.08326e-06	1.64142e-14	1.96328e-18	-1.70989	-1.73245	-2.68398	-3.03903	18.2545	16.03	54.7553	56.5109	60.6806	52.5355	124.993	92.9835	134.483	145.304	ID=cds-WP_011550309.1; Parent=gene-MXAN_RS00800; Dbxref=Genbank:WP_011550309.1; Name=WP_011550309.1; gbkey=CDS; inference=COORDINATES: similar to AA sequence:RefSeq:WP_011550309.1; product=porin; protein_id=WP_011550309.1; transl_table=11
cds-WP_011550311.1	197788	199509	+	potassium-transporting ATPase subunit KdpA	WP_011550311.1	0.000218281	0.000149271	1.61798e-10	2.22886e-17	9.40083e-05	6.82746e-05	3.44848e-11	2.77418e-18	-1.79634	-1.80827	-2.90873	-3.78875	15.9727	12.6553	53.2344	45.6434	41.5183	57.686	141.096	70.7062	180.514	211.132	ID=cds-WP_011550311.1; Parent=gene-MXAN_RS00810; Dbxref=Genbank:WP_011550311.1; Name=WP_011550311.1; Note=catalyzes the hydrolysis of ATP coupled with the exchange of hydrogen and potassium ions; gbkey=CDS; inference=COORDINATES: similar to AA sequence:RefSeq:WP_011550311.1; product=potassium-transporting ATPase subunit KdpA; protein_id=WP_011550311.1; transl_table=11
cds-WP_011550312.1	199511	201571	+	K(+)-transporting ATPase subunit B	WP_011550312.1	0.153	0.00705312	3.96623e-06	3.56866e-17	0.11228	0.00405338	1.40508e-06	4.51057e-18	-0.599264	-1.03863	-1.68682	-2.96061	29.6636	30.3727	44.1085	46.7301	56.4224	66.957	123.459	68.769	237.377	230.399	ID=cds-WP_011550312.1; Parent=gene-MXAN_RS00815; Dbxref=Genbank:WP_011550312.1; Name=WP_011550312.1; gbkey=CDS; gene=kdpB; inference=COORDINATES: similar to AA sequence:RefSeq:WP_002637649.1; product=K(+)-transporting ATPase subunit B; protein_id=WP_011550312.1; transl_table=11
cds-WP_011550313.1	201586	202221	+	potassium-transporting ATPase subunit KdpC	WP_011550313.1	0.00631857	0.0208742	3.64449e-07	2.43689e-17	0.00344768	0.0130264	1.13053e-07	3.04337e-18	-1.13423	-0.954728	-1.91415	-3.05514	17.1136	19.4048	45.6294	35.8627	36.1955	35.0237	80.5168	57.1461	147.119	158.148	ID=cds-WP_011550313.1; Parent=gene-MXAN_RS00820; Dbxref=Genbank:WP_011550313.1; Name=WP_011550313.1; gbkey=CDS; inference=COORDINATES: similar to AA sequence:SwissProt:Q93MV4.1; product=potassium-transporting ATPase subunit KdpC; protein_id=WP_011550313.1; transl_table=11
cds-WP_011550314.1	202310	203479	+	histidine kinase	WP_011550314.1	0.00753714	0.00391165	0.762125	8.24231e-05	0.0041707	0.00216991	0.713751	3.34209e-05	0.958562	1.00041	-0.109362	-1.19557	70.7362	81.8375	31.9406	45.6434	42.5829	33.9936	97.3869	66.8319	171.489	179.021	ID=cds-WP_011550314.1; Parent=gene-MXAN_RS00825; Dbxref=Genbank:WP_011550314.1; Name=WP_011550314.1; gbkey=CDS; inference=COORDINATES: similar to AA sequence:RefSeq:WP_011550314.1; product=histidine kinase; protein_id=WP_011550314.1; transl_table=11
cds-WP_011550315.1	203476	205323	+	HAMP domain-containing protein	WP_011550315.1	0.0522398	0.171246	0.914996	0.000920378	0.0338915	0.129018	0.891312	0.000434401	1.05938	0.70691	-0.0591152	-1.44932	28.5227	32.9037	18.2518	11.9542	23.4206	14.4215	42.1754	21.3087	93.8675	74.6588	ID=cds-WP_011550315.1; Parent=gene-MXAN_RS00830; Dbxref=Genbank:WP_011550315.1; Name=WP_011550315.1; gbkey=CDS; inference=COORDINATES: similar to AA sequence:RefSeq:WP_011550315.1; product=HAMP domain-containing protein; protein_id=WP_011550315.1; transl_table=11
cds-WP_011550317.1	205828	206334	+	type II toxin-antitoxin system MqsA family antitoxin	WP_011550317.1	0.0120961	0.0041363	7.71068e-07	0.00436099	0.00692158	0.00230193	2.49804e-07	0.00227987	0.805679	0.896271	1.55938	0.880494	143.754	107.148	76.0491	67.3783	74.5201	59.7462	48.3101	35.8374	64.0826	71.4477	ID=cds-WP_011550317.1; Parent=gene-MXAN_RS00840; Dbxref=Genbank:WP_011550317.1; Name=WP_011550317.1; gbkey=CDS; inference=COORDINATES: similar to AA sequence:RefSeq:WP_011550317.1; product=type II toxin-antitoxin system MqsA family antitoxin; protein_id=WP_011550317.1; transl_table=11
cds-WP_011550319.1	207019	208380	-	sigma-54-dependent Fis family transcriptional regulator	WP_011550319.1	0.000107479	2.07298e-05	0.0464778	0.610054	4.47199e-05	8.51398e-06	0.030497	0.541346	-0.913582	-0.988629	-0.482637	-0.137271	216.772	213.453	374.161	434.699	432.217	421.314	258.42	343.845	259.941	213.54	ID=cds-WP_011550319.1; Parent=gene-MXAN_RS00850; Dbxref=Genbank:WP_011550319.1; Name=WP_011550319.1; gbkey=CDS; inference=COORDINATES: similar to AA sequence:RefSeq:WP_011550319.1; product=sigma-54-dependent Fis family transcriptional regulator; protein_id=WP_011550319.1; transl_table=11
cds-WP_011550320.1	208434	208928	+	hypothetical protein	WP_011550320.1	3.20463e-10	2.56596e-13	1.7668e-09	8.87892e-13	6.98462e-11	4.80125e-14	4.20598e-10	1.60146e-13	-1.24934	-1.42776	-1.18254	-1.39109	195.095	200.797	413.707	524.899	524.834	540.807	456.262	442.64	508.148	530.639	ID=cds-WP_011550320.1; Parent=gene-MXAN_RS00855; Dbxref=Genbank:WP_011550320.1; Name=WP_011550320.1; gbkey=CDS; inference=COORDINATES: similar to AA sequence:RefSeq:WP_011550320.1; product=hypothetical protein; protein_id=WP_011550320.1; transl_table=11
cds-WP_011550321.1	209306	210898	+	methyl-accepting chemotaxis protein	WP_011550321.1	0.607188	0.231531	0.805319	0.0152894	0.54014	0.180972	0.763406	0.00882253	-0.14953	-0.326288	0.0734307	0.639455	4036.53	3789.84	3995.62	4683.88	4398.81	5413.22	2906.27	4532.94	2462.22	2561.68	ID=cds-WP_011550321.1; Parent=gene-MXAN_RS00860; Dbxref=Genbank:WP_011550321.1; Name=WP_011550321.1; gbkey=CDS; inference=COORDINATES: similar to AA sequence:RefSeq:WP_011550321.1; product=methyl-accepting chemotaxis protein; protein_id=WP_011550321.1; transl_table=11
cds-WP_011550322.1	210960	212615	-	formate--tetrahydrofolate ligase	WP_011550322.1	1.21135e-11	7.13669e-09	2.76813e-08	2.73165e-10	2.30161e-12	2.01042e-09	7.56961e-09	6.0929e-11	1.23478	1.03721	0.990771	1.12483	919.571	833.562	348.305	394.489	402.408	451.187	424.055	458.137	414.281	389.35	ID=cds-WP_011550322.1; Parent=gene-MXAN_RS00865; Dbxref=Genbank:WP_011550322.1; Name=WP_011550322.1; gbkey=CDS; inference=COORDINATES: similar to AA sequence:RefSeq:WP_015345792.1; product=formate--tetrahydrofolate ligase; protein_id=WP_011550322.1; transl_table=11
cds-WP_011550323.1	213061	214989	+	PAS domain S-box protein	WP_011550323.1	0.0971714	0.0696069	0.675037	0.119716	0.0673631	0.0479284	0.614996	0.0844083	-0.474871	-0.50547	-0.12909	-0.436999	90.1317	101.242	112.553	152.145	143.717	128.763	94.3196	116.229	127.263	132.459	ID=cds-WP_011550323.1; Parent=gene-MXAN_RS00870; Dbxref=Genbank:WP_011550323.1; Name=WP_011550323.1; gbkey=CDS; inference=COORDINATES: similar to AA sequence:RefSeq:WP_011550323.1; product=PAS domain S-box protein; protein_id=WP_011550323.1; transl_table=11
cds-WP_011550324.1	214997	215878	-	sulfite exporter TauE/SafE family protein	WP_011550324.1	9.84702e-09	0.000283389	1.93786e-08	3.17551e-06	2.50683e-09	0.000134301	5.22418e-09	1.08911e-06	-2.14301	-1.37554	-2.09583	-1.75114	223.618	205.859	1032.75	863.964	648.325	465.609	1269.1	564.681	786.141	659.085	ID=cds-WP_011550324.1; Parent=gene-MXAN_RS00875; Dbxref=Genbank:WP_011550324.1; Name=WP_011550324.1; gbkey=CDS; inference=COORDINATES: similar to AA sequence:RefSeq:WP_011550324.1; product=sulfite exporter TauE/SafE family protein; protein_id=WP_011550324.1; transl_table=11
cds-WP_011550325.1	215875	216486	-	rhodanese-like domain-containing protein	WP_011550325.1	4.99202e-07	0.0207127	2.22899e-06	0.00362722	1.53548e-07	0.012913	7.61409e-07	0.00187579	-1.57722	-0.750803	-1.48115	-0.934629	230.463	206.703	696.61	607.492	435.41	299.761	770.66	447.483	406.158	428.686	ID=cds-WP_011550325.1; Parent=gene-MXAN_RS00880; Dbxref=Genbank:WP_011550325.1; Name=WP_011550325.1; gbkey=CDS; inference=COORDINATES: similar to AA sequence:RefSeq:WP_011550325.1; product=rhodanese-like domain-containing protein; protein_id=WP_011550325.1; transl_table=11
cds-WP_011550326.1	216504	217208	-	MBL fold metallo-hydrolase	WP_011550326.1	6.33803e-06	0.068868	6.26459e-13	0.0652521	2.27324e-06	0.0474007	1.07903e-13	0.0429354	-1.00783	-0.424633	-1.56462	-0.43134	343.413	318.07	692.047	637.921	454.573	432.645	1137.97	815.543	436.845	454.375	ID=cds-WP_011550326.1; Parent=gene-MXAN_RS00885; Dbxref=Genbank:WP_011550326.1; Name=WP_011550326.1; gbkey=CDS; inference=COORDINATES: similar to AA sequence:RefSeq:WP_011550326.1; product=MBL fold metallo-hydrolase; protein_id=WP_011550326.1; transl_table=11
cds-WP_011550328.1	218766	220097	-	NAD(P)/FAD-dependent oxidoreductase	WP_011550328.1	0.1296	0.664673	2.96398e-05	6.29117e-06	0.0929486	0.609516	1.1647e-05	2.22439e-06	-0.56802	-0.172722	-1.47892	-1.59606	1173.99	1126.32	1990.96	1420.38	1529.79	1063.07	4280.42	2129.9	3552.52	3401.39	ID=cds-WP_011550328.1; Parent=gene-MXAN_RS00895; Dbxref=Genbank:WP_011550328.1; Name=WP_011550328.1; gbkey=CDS; inference=COORDINATES: similar to AA sequence:RefSeq:WP_011550328.1; product=NAD(P)/FAD-dependent oxidoreductase; protein_id=WP_011550328.1; transl_table=11
cds-WP_011550329.1	220189	222891	-	AsmA family protein	WP_011550329.1	0.00110641	2.9867e-07	4.08293e-06	7.85644e-10	0.000530733	9.79529e-08	1.44923e-06	1.83458e-10	0.485697	0.747022	0.674101	0.892654	6020.57	5966.55	4599.45	3964.45	3546.09	3596.11	3784.29	3728.06	3160.81	3295.42	ID=cds-WP_011550329.1; Parent=gene-MXAN_RS00900; Dbxref=Genbank:WP_011550329.1; Name=WP_011550329.1; gbkey=CDS; inference=COORDINATES: similar to AA sequence:RefSeq:WP_013936648.1; product=AsmA family protein; protein_id=WP_011550329.1; transl_table=11
cds-WP_011550330.1	223256	223675	-	hypothetical protein	WP_011550330.1	0.0110947	0.000904055	0.000329989	3.76924e-09	0.00630273	0.00045906	0.000150115	9.36732e-10	-0.869681	-1.08436	-1.15609	-1.8269	36.509	42.1843	79.091	66.2916	92.6178	75.1979	98.1538	77.4862	124.555	155.74	ID=cds-WP_011550330.1; Parent=gene-MXAN_RS00905; Dbxref=Genbank:WP_011550330.1; Name=WP_011550330.1; gbkey=CDS; inference=COORDINATES: similar to AA sequence:RefSeq:WP_011550330.1; product=hypothetical protein; protein_id=WP_011550330.1; transl_table=11
cds-WP_011550331.1	223688	224407	-	hypothetical protein	WP_011550331.1	0.572764	0.108349	1.27639e-12	3.32931e-29	0.504708	0.0778343	2.28108e-13	2.02151e-30	-0.414749	-1.0455	-4.12572	-6.42015	14.8318	12.6553	16.7308	19.5615	25.5497	30.9032	382.646	93.9521	1195.91	1147.18	ID=cds-WP_011550331.1; Parent=gene-MXAN_RS00910; Dbxref=Genbank:WP_011550331.1; Name=WP_011550331.1; gbkey=CDS; inference=COORDINATES: similar to AA sequence:RefSeq:WP_011550331.1; product=hypothetical protein; protein_id=WP_011550331.1; transl_table=11
cds-WP_011550332.1	224504	226126	-	hypothetical protein	WP_011550332.1	0.0166303	0.00610743	3.63348e-22	4.76551e-45	0.00975195	0.00347374	3.10169e-23	1.39757e-46	-1.5131	-1.69616	-5.64525	-8.13979	23.9591	22.7795	80.612	53.2506	93.6824	57.686	1914.77	421.331	6353.21	6817.23	ID=cds-WP_011550332.1; Parent=gene-MXAN_RS00915; Dbxref=Genbank:WP_011550332.1; Name=WP_011550332.1; gbkey=CDS; inference=COORDINATES: similar to AA sequence:RefSeq:WP_011550332.1; product=hypothetical protein; protein_id=WP_011550332.1; transl_table=11
cds-WP_011550333.1	226126	228057	+	DUF885 domain-containing protein	WP_011550333.1	0.541912	0.839968	0.00113566	1.15213e-15	0.474015	0.809552	0.000551491	1.61326e-16	-0.241864	-0.0812281	-1.14957	-2.72922	221.336	215.984	270.735	246.692	258.691	203.961	662.538	306.071	1472.1	1427.35	ID=cds-WP_011550333.1; Parent=gene-MXAN_RS00920; Dbxref=Genbank:WP_011550333.1; Name=WP_011550333.1; gbkey=CDS; inference=COORDINATES: similar to AA sequence:RefSeq:WP_011550333.1; product=DUF885 domain-containing protein; protein_id=WP_011550333.1; transl_table=11
cds-WP_011550334.1	228610	229587	-	hypothetical protein	WP_011550334.1	0.0210726	0.314871	0.271595	0.416923	0.012589	0.256562	0.216064	0.346546	0.670141	-0.288992	-0.312747	-0.23826	196.236	149.332	100.385	115.195	238.464	182.329	232.348	194.684	219.325	187.048	ID=cds-WP_011550334.1; Parent=gene-MXAN_RS00930; Dbxref=Genbank:WP_011550334.1; Name=WP_011550334.1; gbkey=CDS; inference=COORDINATES: similar to AA sequence:RefSeq:WP_011550334.1; product=hypothetical protein; protein_id=WP_011550334.1; transl_table=11
cds-WP_011550335.1	229700	231832	-	M56 family metallopeptidase	WP_011550335.1	1.43668e-05	4.06025e-14	3.8003e-10	6.05664e-20	5.37248e-06	6.97504e-15	8.37708e-11	6.27929e-21	-0.628693	-1.0694	-0.89153	-1.28587	1629.22	1544.79	2571.98	2336.51	3453.47	3205.7	2923.91	2962.88	3890.99	3846.13	ID=cds-WP_011550335.1; Parent=gene-MXAN_RS00935; Dbxref=Genbank:WP_011550335.1; Name=WP_011550335.1; gbkey=CDS; inference=COORDINATES: similar to AA sequence:RefSeq:WP_011550335.1; product=M56 family metallopeptidase; protein_id=WP_011550335.1; transl_table=11
cds-WP_011550339.1	233826	234929	-	hypothetical protein	WP_011550339.1	1.90316e-07	5.0473e-05	0.000233739	0.000370262	5.59446e-08	2.17701e-05	0.000103884	0.000165122	-0.807422	-0.630673	-0.575844	-0.558881	1908.74	1900.82	3341.6	3325.45	3085.13	2813.22	2632.51	3047.15	2866.57	2745.52	ID=cds-WP_011550339.1; Parent=gene-MXAN_RS00955; Dbxref=Genbank:WP_011550339.1; Name=WP_011550339.1; gbkey=CDS; inference=COORDINATES: similar to AA sequence:RefSeq:WP_011550339.1; product=hypothetical protein; protein_id=WP_011550339.1; transl_table=11
cds-WP_011550341.1	236498	239401	-	PAS domain S-box protein	WP_011550341.1	0.000480613	0.00153098	0.11542	1.77944e-06	0.000217973	0.000801641	0.0830807	5.91678e-07	0.544601	0.492601	0.25404	0.733611	4391.35	4149.25	2836.63	3016.81	2929.7	3139.77	3340.3	3822.01	2619.27	2516.72	ID=cds-WP_011550341.1; Parent=gene-MXAN_RS00965; Dbxref=Genbank:WP_011550341.1; Name=WP_011550341.1; gbkey=CDS; inference=COORDINATES: similar to AA sequence:RefSeq:WP_011550341.1; product=PAS domain S-box protein; protein_id=WP_011550341.1; transl_table=11
cds-WP_011550342.1	239406	241313	+	GAF domain-containing protein	WP_011550342.1	0.268585	0.180647	0.69774	0.0674501	0.212117	0.136723	0.639619	0.0445117	-0.230235	-0.274125	-0.0862243	0.37072	2261.28	2231.55	2537	2732.08	2543.26	2889.45	2065.83	2705.24	1744.67	1730	ID=cds-WP_011550342.1; Parent=gene-MXAN_RS00970; Dbxref=Genbank:WP_011550342.1; Name=WP_011550342.1; gbkey=CDS; inference=COORDINATES: similar to AA sequence:RefSeq:WP_011550342.1; product=GAF domain-containing protein; protein_id=WP_011550342.1; transl_table=11
cds-WP_011550344.1	243905	244420	-	GreA/GreB family elongation factor	WP_011550344.1	0.114966	0.340769	0.0141094	6.04573e-06	0.0812817	0.280276	0.00831063	2.13511e-06	-0.620657	-0.384265	0.945627	1.71308	498.576	553.458	731.592	885.699	612.129	761.25	160.267	387.431	166.073	154.937	ID=cds-WP_011550344.1; Parent=gene-MXAN_RS00980; Dbxref=Genbank:WP_011550344.1; Name=WP_011550344.1; gbkey=CDS; inference=COORDINATES: similar to AA sequence:RefSeq:WP_011550344.1; product=GreA/GreB family elongation factor; protein_id=WP_011550344.1; transl_table=11
cds-WP_011550345.1	244507	244788	+	rhodanese-like domain-containing protein	WP_011550345.1	0.008267	0.00235098	0.105811	0.0938008	0.00459619	0.00126564	0.0752676	0.0641612	-0.865373	-0.977704	-0.540792	-0.562363	128.923	172.112	205.332	342.325	330.018	264.738	194.774	245.05	204.884	240.835	ID=cds-WP_011550345.1; Parent=gene-MXAN_RS00985; Dbxref=Genbank:WP_011550345.1; Name=WP_011550345.1; gbkey=CDS; inference=COORDINATES: similar to AA sequence:RefSeq:WP_013936631.1; product=rhodanese-like domain-containing protein; protein_id=WP_011550345.1; transl_table=11
cds-WP_011550346.1	244803	245759	+	EamA family transporter	WP_011550346.1	0.00182956	0.0139377	0.0632112	0.548608	0.000911883	0.00844552	0.0426195	0.478809	-0.519262	-0.410507	-0.31489	-0.110394	547.635	563.582	763.533	828.102	777.138	700.473	669.439	713.842	601.113	598.876	ID=cds-WP_011550346.1; Parent=gene-MXAN_RS00990; Dbxref=Genbank:WP_011550346.1; Name=WP_011550346.1; gbkey=CDS; inference=COORDINATES: similar to AA sequence:RefSeq:WP_011550346.1; product=EamA family transporter; protein_id=WP_011550346.1; transl_table=11
cds-WP_011550347.1	245784	246728	-	alpha/beta hydrolase	WP_011550347.1	0.105663	0.0328563	0.0219719	1.78817e-05	0.0740501	0.0212483	0.0134128	6.72873e-06	0.546535	0.704585	0.75603	1.37809	3836.87	3718.97	2500.49	2672.31	2188.76	2447.54	1451.6	3023.9	1489.24	1417.71	ID=cds-WP_011550347.1; Parent=gene-MXAN_RS00995; Dbxref=Genbank:WP_011550347.1; Name=WP_011550347.1; gbkey=CDS; inference=COORDINATES: similar to AA sequence:RefSeq:WP_013936629.1; product=alpha/beta hydrolase; protein_id=WP_011550347.1; transl_table=11
cds-WP_011550348.1	247025	248320	+	NAD(P)/FAD-dependent oxidoreductase	WP_011550348.1	0.0223981	0.0149646	0.325851	0.126742	0.013421	0.00911101	0.265586	0.0899742	-0.712223	-0.744054	-0.318905	-0.483314	100.4	118.116	165.787	192.354	163.944	202.931	105.055	169.501	157.048	149.318	ID=cds-WP_011550348.1; Parent=gene-MXAN_RS01000; Dbxref=Genbank:WP_011550348.1; Name=WP_011550348.1; gbkey=CDS; inference=COORDINATES: similar to AA sequence:RefSeq:WP_011550348.1; product=NAD(P)/FAD-dependent oxidoreductase; protein_id=WP_011550348.1; transl_table=11
cds-WP_011550349.1	248324	249289	+	sigma-70 family RNA polymerase sigma factor	WP_011550349.1	2.75475e-05	1.29575e-05	0.00828267	0.0119412	1.062e-05	5.18087e-06	0.00466193	0.00676226	-1.09834	-1.12805	-0.702576	-0.672585	143.754	142.583	263.13	347.759	299.145	326.544	194.007	273.139	228.351	227.99	ID=cds-WP_011550349.1; Parent=gene-MXAN_RS01005; Dbxref=Genbank:WP_011550349.1; Name=WP_011550349.1; gbkey=CDS; inference=COORDINATES: similar to AA sequence:RefSeq:WP_011550349.1; product=sigma-70 family RNA polymerase sigma factor; protein_id=WP_011550349.1; transl_table=11
cds-WP_011550350.1	249306	249956	-	class I SAM-dependent methyltransferase	WP_011550350.1	2.28435e-06	1.4394e-15	1.42884e-14	1.91204e-11	7.63965e-07	2.1701e-16	2.17189e-15	3.85409e-12	0.819586	1.37041	1.31165	1.14313	1243.59	1097.64	698.13	629.227	425.829	479	474.665	467.823	527.102	532.245	ID=cds-WP_011550350.1; Parent=gene-MXAN_RS01010; Dbxref=Genbank:WP_011550350.1; Name=WP_011550350.1; gbkey=CDS; inference=COORDINATES: similar to AA sequence:RefSeq:WP_011550350.1; product=class I SAM-dependent methyltransferase; protein_id=WP_011550350.1; transl_table=11
cds-WP_011550351.1	250000	250842	-	diacylglyceryl transferase	WP_011550351.1	0.0398636	2.65711e-05	4.03992e-09	1.46588e-05	0.0251926	1.10484e-05	9.95101e-10	5.45541e-06	0.359842	0.706966	0.98278	0.728538	1552.77	1690.75	1181.8	1344.31	969.826	1017.75	789.064	853.317	926.942	1030.77	ID=cds-WP_011550351.1; Parent=gene-MXAN_RS01015; Dbxref=Genbank:WP_011550351.1; Name=WP_011550351.1; gbkey=CDS; inference=COORDINATES: similar to AA sequence:RefSeq:WP_011550351.1; product=diacylglyceryl transferase; protein_id=WP_011550351.1; transl_table=11
cds-WP_011550352.1	251454	252881	+	peptidase S8	WP_011550352.1	0.337098	0.000739152	0.564674	0.791629	0.274069	0.00037156	0.496939	0.745524	0.201608	0.656262	-0.125092	-0.0597654	11218.5	10314.1	9598.91	9125.42	5943.51	7718.6	12608.9	10872.3	11334.5	11108.1	ID=cds-WP_011550352.1; Parent=gene-MXAN_RS01020; Dbxref=Genbank:WP_011550352.1; Name=WP_011550352.1; gbkey=CDS; inference=COORDINATES: similar to AA sequence:RefSeq:WP_015345829.1; product=peptidase S8; protein_id=WP_011550352.1; transl_table=11
cds-WP_011550353.1	252891	253361	+	hypothetical protein	WP_011550353.1	3.48813e-18	7.90226e-21	9.49878e-17	1.63709e-09	3.61636e-19	7.76844e-22	1.20582e-17	3.94678e-10	-1.78426	-1.91452	-1.70503	-1.24744	7840.31	7626.08	25617.9	27653.4	27851.4	30454.1	20884.5	29542.6	18104.7	18614.9	ID=cds-WP_011550353.1; Parent=gene-MXAN_RS01025; Dbxref=Genbank:WP_011550353.1; Name=WP_011550353.1; gbkey=CDS; inference=COORDINATES: similar to AA sequence:RefSeq:WP_011550353.1; product=hypothetical protein; protein_id=WP_011550353.1; transl_table=11
cds-WP_011550356.1	255625	258021	+	lytic transglycosylase	WP_011550356.1	9.46361e-191	5.12096e-124	8.02314e-166	2.41157e-159	3.90897e-194	1.69218e-126	7.73261e-169	1.66018e-162	-6.0433	-4.87117	-5.6302	-5.52279	167.713	125.709	8833.86	10393.7	4491.43	4042.14	7615.35	6825.57	6641.13	6764.25	ID=cds-WP_011550356.1; Parent=gene-MXAN_RS01035; Dbxref=Genbank:WP_011550356.1; Name=WP_011550356.1; gbkey=CDS; inference=COORDINATES: similar to AA sequence:RefSeq:WP_011550356.1; product=lytic transglycosylase; protein_id=WP_011550356.1; transl_table=11
cds-WP_011550357.1	258083	258829	-	SDR family oxidoreductase	WP_011550357.1	3.00618e-13	2.04383e-13	5.66413e-14	1.31972e-12	4.91514e-14	3.76517e-14	9.05419e-15	2.42211e-13	3.72709	3.73192	3.81565	3.5978	2046.79	2242.52	176.434	147.798	71.3264	251.346	98.9206	206.307	146.217	207.921	ID=cds-WP_011550357.1; Parent=gene-MXAN_RS01040; Dbxref=Genbank:WP_011550357.1; Name=WP_011550357.1; gbkey=CDS; inference=COORDINATES: similar to AA sequence:RefSeq:WP_002612296.1; product=SDR family oxidoreductase; protein_id=WP_011550357.1; transl_table=11
cds-WP_011550358.1	258998	260218	-	PLP-dependent aminotransferase family protein	WP_011550358.1	0.00134614	0.000865789	0.000216401	7.29803e-07	0.000653888	0.000438914	9.59697e-05	2.32918e-07	3.80543	3.92517	4.35514	5.77453	72924.5	73049.7	7294.63	3146.13	1018.8	8590.07	540.613	6592.14	1334	1332.62	ID=cds-WP_011550358.1; Parent=gene-MXAN_RS01045; Dbxref=Genbank:WP_011550358.1; Name=WP_011550358.1; gbkey=CDS; inference=COORDINATES: similar to AA sequence:RefSeq:WP_011550358.1; product=PLP-dependent aminotransferase family protein; protein_id=WP_011550358.1; transl_table=11
cds-WP_011550359.1	260222	260698	-	Lrp/AsnC family transcriptional regulator	WP_011550359.1	5.51812e-42	2.85596e-33	6.2862e-31	3.08935e-27	1.70946e-43	1.2937e-34	3.31491e-32	2.06297e-28	5.54704	4.7886	4.57593	4.26559	3415.88	4238.68	101.906	63.0314	86.2304	190.57	117.324	204.37	194.053	203.907	ID=cds-WP_011550359.1; Parent=gene-MXAN_RS01050; Dbxref=Genbank:WP_011550359.1; Name=WP_011550359.1; gbkey=CDS; inference=COORDINATES: similar to AA sequence:RefSeq:WP_013936616.1; product=Lrp/AsnC family transcriptional regulator; protein_id=WP_011550359.1; transl_table=11
cds-WP_011550360.1	261610	262353	+	TetR/AcrR family transcriptional regulator	WP_011550360.1	0.000628404	0.029993	0.130967	0.000122054	0.000290192	0.0192178	0.0957146	5.08853e-05	0.868653	0.539024	0.375756	0.937932	180.263	208.39	101.906	110.848	136.265	131.854	132.661	168.533	104.698	98.7423	ID=cds-WP_011550360.1; Parent=gene-MXAN_RS01055; Dbxref=Genbank:WP_011550360.1; Name=WP_011550360.1; gbkey=CDS; inference=COORDINATES: similar to AA sequence:RefSeq:WP_011550360.1; product=TetR/AcrR family transcriptional regulator; protein_id=WP_011550360.1; transl_table=11
cds-WP_011550361.1	262363	263358	+	ketoacyl-ACP synthase III	WP_011550361.1	0.448725	0.821972	0.398153	0.799771	0.381197	0.788583	0.333508	0.756605	0.217509	0.0656486	0.236115	0.075342	247.577	239.607	211.416	207.569	249.11	216.323	164.101	250.862	239.182	223.174	ID=cds-WP_011550361.1; Parent=gene-MXAN_RS01060; Dbxref=Genbank:WP_011550361.1; Name=WP_011550361.1; gbkey=CDS; inference=COORDINATES: similar to AA sequence:RefSeq:WP_002612307.1; product=ketoacyl-ACP synthase III; protein_id=WP_011550361.1; transl_table=11
cds-WP_011550363.1	264981	265670	+	hypothetical protein	WP_011550363.1	1.40497e-15	1.54883e-13	8.80632e-18	1.40502e-20	1.81061e-16	2.82129e-14	1.02213e-18	1.3909e-21	2.93583	2.69765	3.13701	3.3969	2428.99	2476.22	372.64	269.513	249.11	506.813	211.644	346.751	217.52	248.06	ID=cds-WP_011550363.1; Parent=gene-MXAN_RS01070; Dbxref=Genbank:WP_011550363.1; Name=WP_011550363.1; gbkey=CDS; inference=COORDINATES: similar to AA sequence:RefSeq:WP_011550363.1; product=hypothetical protein; protein_id=WP_011550363.1; transl_table=11
cds-WP_011550365.1	265715	267541	+	hypothetical protein	WP_011550365.1	8.83204e-11	5.38122e-08	1.05589e-09	8.28659e-10	1.82283e-11	1.64408e-08	2.454e-10	1.93958e-10	2.0383	1.64642	1.83901	1.84854	293.213	311.32	80.612	67.3783	75.5847	117.432	68.2475	101.701	80.3289	87.5033	ID=cds-WP_011550365.1; Parent=gene-MXAN_RS01075; Dbxref=Genbank:WP_011550365.1; Name=WP_011550365.1; gbkey=CDS; inference=COORDINATES: similar to AA sequence:RefSeq:WP_011550365.1; product=hypothetical protein; protein_id=WP_011550365.1; transl_table=11
cds-WP_011550366.1	267544	268734	+	alpha/beta fold hydrolase	WP_011550366.1	0.00103843	0.0200205	0.00279348	3.34247e-05	0.000496552	0.0124456	0.00144193	1.29502e-05	1.17553	0.835889	1.0651	1.46465	530.522	540.803	246.399	228.217	240.593	359.508	169.469	343.845	208.494	179.823	ID=cds-WP_011550366.1; Parent=gene-MXAN_RS01080; Dbxref=Genbank:WP_011550366.1; Name=WP_011550366.1; gbkey=CDS; inference=COORDINATES: similar to AA sequence:RefSeq:WP_011550366.1; product=alpha/beta fold hydrolase; protein_id=WP_011550366.1; transl_table=11
cds-WP_011550367.1	268797	269801	-	alpha/beta hydrolase	WP_011550367.1	6.52301e-12	1.92044e-10	1.99259e-11	3.02138e-11	1.20707e-12	4.66427e-11	3.9808e-12	6.21082e-12	3.67653	3.32247	3.49171	3.45413	455.222	523.929	45.6294	31.5157	29.808	67.9871	19.1707	68.769	46.0312	43.3503	ID=cds-WP_011550367.1; Parent=gene-MXAN_RS01085; Dbxref=Genbank:WP_011550367.1; Name=WP_011550367.1; gbkey=CDS; inference=COORDINATES: similar to AA sequence:RefSeq:WP_011550367.1; product=alpha/beta hydrolase; protein_id=WP_011550367.1; transl_table=11
cds-WP_011550368.1	269920	270957	+	zinc-binding dehydrogenase	WP_011550368.1	0.0184201	0.118254	0.135316	0.122495	0.010875	0.0854787	0.0991911	0.0866053	1.51763	0.937727	0.876729	0.912139	25.1	34.5911	6.08393	14.1277	12.7749	18.5419	20.7043	11.6229	10.8309	20.8724	ID=cds-WP_011550368.1; Parent=gene-MXAN_RS01090; Dbxref=Genbank:WP_011550368.1; Name=WP_011550368.1; gbkey=CDS; inference=COORDINATES: similar to AA sequence:RefSeq:WP_011550368.1; product=zinc-binding dehydrogenase; protein_id=WP_011550368.1; transl_table=11
cds-WP_011550369.1	270967	271611	-	hypothetical protein	WP_011550369.1	0.00426371	0.024917	0.000440976	0.00333595	0.0022566	0.0157399	0.000203397	0.0017123	1.51824	1.10234	1.77046	1.43677	31.9454	43.8717	13.6888	13.041	15.9686	19.572	9.96874	12.5915	17.1489	11.239	ID=cds-WP_011550369.1; Parent=gene-MXAN_RS01095; Dbxref=Genbank:WP_011550369.1; Name=WP_011550369.1; gbkey=CDS; inference=COORDINATES: similar to AA sequence:RefSeq:WP_011550369.1; product=hypothetical protein; protein_id=WP_011550369.1; transl_table=11
cds-WP_011550371.1	273221	274738	+	long-chain-fatty-acid--CoA ligase	WP_011550371.1	0.00750127	0.00915314	0.0134696	0.000367492	0.00414981	0.00536107	0.00790595	0.000163836	0.705574	0.669896	0.627596	0.903217	171.136	165.362	94.3009	110.848	100.07	111.252	97.3869	121.072	96.5752	83.4894	ID=cds-WP_011550371.1; Parent=gene-MXAN_RS01105; Dbxref=Genbank:WP_011550371.1; Name=WP_011550371.1; gbkey=CDS; inference=COORDINATES: similar to AA sequence:RefSeq:WP_013936598.1; product=long-chain-fatty-acid--CoA ligase; protein_id=WP_011550371.1; transl_table=11
cds-WP_011550373.1	275249	276910	-	methyl-accepting chemotaxis protein	WP_011550373.1	0.00560472	1.20618e-05	0.0144123	0.129578	0.00303348	4.80116e-06	0.00851482	0.0921838	-0.73465	-1.09728	-0.636145	-0.411114	79.8635	75.088	147.535	111.935	166.073	164.817	121.159	119.135	102.893	102.756	ID=cds-WP_011550373.1; Parent=gene-MXAN_RS01110; Dbxref=Genbank:WP_011550373.1; Name=WP_011550373.1; gbkey=CDS; inference=COORDINATES: similar to AA sequence:RefSeq:WP_011550373.1; product=methyl-accepting chemotaxis protein; protein_id=WP_011550373.1; transl_table=11
cds-WP_011550374.1	277365	277733	+	XRE family transcriptional regulator	WP_011550374.1	5.30911e-05	1.42174e-05	2.15771e-10	4.47412e-05	2.12423e-05	5.6983e-06	4.6226e-11	1.75441e-05	-1.31587	-1.40202	-2.02914	-1.32589	423.277	410.875	1136.17	941.123	1300.91	903.404	2203.86	1199.1	1056.91	1033.98	ID=cds-WP_011550374.1; Parent=gene-MXAN_RS01115; Dbxref=Genbank:WP_011550374.1; Name=WP_011550374.1; gbkey=CDS; inference=COORDINATES: similar to AA sequence:RefSeq:WP_011550374.1; product=XRE family transcriptional regulator; protein_id=WP_011550374.1; transl_table=11
cds-WP_011550375.1	277754	279280	-	response regulator	WP_011550375.1	2.59248e-06	4.61346e-05	1.79077e-07	5.35737e-05	8.74512e-07	1.97547e-05	5.36024e-08	2.1192e-05	-0.863969	-0.746848	-0.944692	-0.740452	405.022	386.408	664.669	772.677	652.583	674.721	703.18	820.385	669.709	651.86	ID=cds-WP_011550375.1; Parent=gene-MXAN_RS01120; Dbxref=Genbank:WP_011550375.1; Name=WP_011550375.1; gbkey=CDS; inference=COORDINATES: similar to AA sequence:RefSeq:WP_011550375.1; product=response regulator; protein_id=WP_011550375.1; transl_table=11
cds-WP_011550376.1	279273	280814	-	response regulator	WP_011550376.1	0.0559713	0.465226	0.317831	0.0683189	0.0365513	0.400788	0.258186	0.0452073	-0.365764	-0.146661	-0.195992	-0.346045	465.49	469.933	597.746	607.492	557.836	477.97	548.281	523.032	638.119	551.512	ID=cds-WP_011550376.1; Parent=gene-MXAN_RS01125; Dbxref=Genbank:WP_011550376.1; Name=WP_011550376.1; gbkey=CDS; inference=COORDINATES: similar to AA sequence:RefSeq:WP_011550376.1; product=response regulator; protein_id=WP_011550376.1; transl_table=11
cds-WP_011550377.1	280811	281515	-	hypothetical protein	WP_011550377.1	0.314279	0.522168	0.0955783	0.720467	0.253007	0.457319	0.0673904	0.663032	-0.313017	-0.202061	-0.489115	-0.117635	114.091	140.052	147.535	168.446	152.234	141.125	212.411	144.318	125.458	150.923	ID=cds-WP_011550377.1; Parent=gene-MXAN_RS01130; Dbxref=Genbank:WP_011550377.1; Name=WP_011550377.1; gbkey=CDS; inference=COORDINATES: similar to AA sequence:RefSeq:WP_011550377.1; product=hypothetical protein; protein_id=WP_011550377.1; transl_table=11
cds-WP_011550378.1	281523	282185	-	cobalamin-binding protein	WP_011550378.1	0.00302557	4.97735e-05	1.58311e-06	0.0248574	0.0015609	2.14499e-05	5.32282e-07	0.0150007	-0.661763	-0.870132	-1.01345	-0.499409	141.472	135.833	217.5	220.61	277.853	228.684	273.757	285.73	203.981	187.851	ID=cds-WP_011550378.1; Parent=gene-MXAN_RS01135; Dbxref=Genbank:WP_011550378.1; Name=WP_011550378.1; gbkey=CDS; inference=COORDINATES: similar to AA sequence:RefSeq:WP_011550378.1; product=cobalamin-binding protein; protein_id=WP_011550378.1; transl_table=11
cds-WP_011550380.1	284387	284848	-	hypothetical protein	WP_011550380.1	1.36307e-17	8.0935e-21	7.80345e-13	4.89154e-18	1.50138e-18	7.96758e-22	1.35913e-13	5.79873e-19	1.5281	1.66247	1.26692	1.52829	1863.1	1911.79	728.55	583.583	631.292	561.409	801.333	767.114	648.047	660.69	ID=cds-WP_011550380.1; Parent=gene-MXAN_RS01155; Dbxref=Genbank:WP_011550380.1; Name=WP_011550380.1; gbkey=CDS; inference=COORDINATES: similar to AA sequence:RefSeq:WP_011550380.1; product=hypothetical protein; protein_id=WP_011550380.1; transl_table=11
cds-WP_011550381.1	285058	286164	+	DNA polymerase III subunit beta	WP_011550381.1	0.24248	0.124427	0.0303246	0.0130371	0.188868	0.0904205	0.0190724	0.00743849	-0.265292	-0.341379	-0.472094	-0.538929	2351.41	2280.48	2924.85	2642.97	3207.56	2660.77	3686.9	2736.23	3431.58	3297.83	ID=cds-WP_011550381.1; Parent=gene-MXAN_RS01160; Dbxref=Genbank:WP_011550381.1; Name=WP_011550381.1; gbkey=CDS; inference=COORDINATES: similar to AA sequence:RefSeq:WP_015345862.1; product=DNA polymerase III subunit beta; protein_id=WP_011550381.1; transl_table=11
cds-WP_011550382.1	286244	287587	+	hypothetical protein	WP_011550382.1	2.7222e-28	4.84098e-24	3.05412e-17	3.36074e-14	1.52545e-29	3.67922e-25	3.72987e-18	5.34459e-15	-2.12532	-1.94984	-1.6349	-1.47257	535.085	586.362	2263.22	2631.02	2155.76	2179.71	1528.28	1958.46	1534.37	1579.88	ID=cds-WP_011550382.1; Parent=gene-MXAN_RS01165; Dbxref=Genbank:WP_011550382.1; Name=WP_011550382.1; gbkey=CDS; inference=COORDINATES: similar to AA sequence:RefSeq:WP_011550382.1; product=hypothetical protein; protein_id=WP_011550382.1; transl_table=11
cds-WP_011550383.1	287684	288958	-	DUF1990 family protein	WP_011550383.1	0.161507	0.390954	0.0640553	0.103235	0.119519	0.328244	0.0432416	0.0714672	-0.357978	0.226456	0.467765	-0.409095	322.877	245.513	322.448	402.097	268.272	216.323	210.11	199.527	381.788	370.886	ID=cds-WP_011550383.1; Parent=gene-MXAN_RS01170; Dbxref=Genbank:WP_011550383.1; Name=WP_011550383.1; gbkey=CDS; inference=COORDINATES: similar to AA sequence:RefSeq:WP_011550383.1; product=DUF1990 family protein; protein_id=WP_011550383.1; transl_table=11
cds-WP_011550384.1	288955	289587	-	DUF1990 family protein	WP_011550384.1	0.000854908	0.0113668	0.25549	0.00112125	0.000403618	0.00678286	0.201493	0.000535695	-1.79952	-1.38568	-0.672014	-1.72037	12.55	7.59317	27.3777	40.2097	29.808	21.6323	18.4038	12.5915	35.2003	29.703	ID=cds-WP_011550384.1; Parent=gene-MXAN_RS01175; Dbxref=Genbank:WP_011550384.1; Name=WP_011550384.1; gbkey=CDS; inference=COORDINATES: similar to AA sequence:RefSeq:WP_011550384.1; product=DUF1990 family protein; protein_id=WP_011550384.1; transl_table=11
cds-WP_011550386.1	289671	290000	+	hypothetical protein	WP_011550386.1	0.00145093	0.00101734	0.0551045	0.000246224	0.000708385	0.000520366	0.0367363	0.000106924	-1.75962	-1.77509	-1.09081	-1.94566	11.4091	7.59317	22.8147	39.1229	26.6143	37.0839	17.637	22.2773	40.6158	31.3085	ID=cds-WP_011550386.1; Parent=gene-MXAN_RS01180; Dbxref=Genbank:WP_011550386.1; Name=WP_011550386.1; gbkey=CDS; inference=COORDINATES: similar to AA sequence:RefSeq:WP_011550386.1; product=hypothetical protein; protein_id=WP_011550386.1; transl_table=11
cds-WP_011550387.1	290144	290809	+	TIGR02269 family lipoprotein	WP_011550387.1	0.613775	0.0641047	0.319906	0.00185375	0.54693	0.0438133	0.260136	0.000911432	-0.344587	-1.05921	-0.598851	-1.66631	12.55	8.43686	9.12589	16.3012	22.356	20.6022	19.1707	11.6229	32.4926	32.9141	ID=cds-WP_011550387.1; Parent=gene-MXAN_RS01185; Dbxref=Genbank:WP_011550387.1; Name=WP_011550387.1; gbkey=CDS; inference=COORDINATES: similar to AA sequence:RefSeq:WP_011550387.1; product=TIGR02269 family lipoprotein; protein_id=WP_011550387.1; transl_table=11
cds-WP_011550388.1	290816	291538	+	hypothetical protein	WP_011550388.1	0.00690587	0.520818	0.268103	0.755732	0.00379666	0.455778	0.212918	0.703498	0.996404	0.229304	0.379076	-0.112	57.0454	58.2143	24.3357	32.6024	46.8412	51.5054	46.7764	41.6488	58.6672	65.8282	ID=cds-WP_011550388.1; Parent=gene-MXAN_RS01190; Dbxref=Genbank:WP_011550388.1; Name=WP_011550388.1; gbkey=CDS; inference=COORDINATES: similar to AA sequence:RefSeq:WP_011550388.1; product=hypothetical protein; protein_id=WP_011550388.1; transl_table=11
cds-WP_011550389.1	291528	292637	-	DNA alkylation repair protein	WP_011550389.1	0.0116895	0.0635591	0.443196	0.458699	0.00667121	0.0433966	0.377172	0.386891	1.52504	1.01379	0.406731	-0.379226	21.6772	28.6853	7.60491	9.78073	13.8394	11.3312	20.7043	17.4344	40.6158	25.689	ID=cds-WP_011550389.1; Parent=gene-MXAN_RS01195; Dbxref=Genbank:WP_011550389.1; Name=WP_011550389.1; gbkey=CDS; inference=COORDINATES: similar to AA sequence:RefSeq:WP_011550389.1; product=DNA alkylation repair protein; protein_id=WP_011550389.1; transl_table=11
cds-WP_011550390.1	292680	294749	+	PAS domain-containing sensor histidine kinase	WP_011550390.1	7.35939e-13	8.29284e-14	2.31486e-12	6.86126e-12	1.24024e-13	1.46835e-14	4.23579e-13	1.33579e-12	1.20752	1.24067	1.15721	1.13068	1022.25	1091.73	474.546	442.306	436.475	458.398	479.266	468.792	513.564	452.769	ID=cds-WP_011550390.1; Parent=gene-MXAN_RS01200; Dbxref=Genbank:WP_011550390.1; Name=WP_011550390.1; gbkey=CDS; inference=COORDINATES: similar to AA sequence:RefSeq:WP_011550390.1; product=PAS domain-containing sensor histidine kinase; protein_id=WP_011550390.1; transl_table=11
cds-WP_011550391.1	294790	295932	+	DNA replication/repair protein RecF	WP_011550391.1	0.000920698	0.000115612	4.58578e-11	2.19848e-10	0.000437592	5.21789e-05	9.41401e-12	4.86736e-11	0.837922	0.956409	1.64128	1.57666	326.299	329.037	168.829	196.701	151.169	186.449	88.185	123.009	105.601	113.995	ID=cds-WP_011550391.1; Parent=gene-MXAN_RS01205; Dbxref=Genbank:WP_011550391.1; Name=WP_011550391.1; gbkey=CDS; inference=COORDINATES: similar to AA sequence:RefSeq:WP_011550391.1; product=DNA replication/repair protein RecF; protein_id=WP_011550391.1; transl_table=11
cds-WP_011550393.1	296597	297145	+	hypothetical protein	WP_011550393.1	1.77886e-14	1.9495e-07	0.128248	0.0499061	2.55942e-15	6.27555e-08	0.093515	0.0319927	-1.88301	-1.28965	-0.401344	-0.512657	484.886	555.989	1703.5	2136.55	1140.16	1406.1	572.052	804.888	718.448	767.46	ID=cds-WP_011550393.1; Parent=gene-MXAN_RS01215; Dbxref=Genbank:WP_011550393.1; Name=WP_011550393.1; gbkey=CDS; inference=COORDINATES: similar to AA sequence:RefSeq:WP_011550393.1; product=hypothetical protein; protein_id=WP_011550393.1; transl_table=11
cds-WP_011550395.1	297958	298776	+	ABC transporter ATP-binding protein	WP_011550395.1	4.09468e-14	9.43616e-06	0.00148836	0.000380575	6.08311e-15	3.70145e-06	0.0007367	0.000170035	-1.95262	-1.16934	-0.853825	-0.948402	96.9771	123.178	355.91	497.73	255.497	242.075	182.505	217.93	216.617	210.329	ID=cds-WP_011550395.1; Parent=gene-MXAN_RS01225; Dbxref=Genbank:WP_011550395.1; Name=WP_011550395.1; gbkey=CDS; inference=COORDINATES: similar to AA sequence:RefSeq:WP_011550395.1; product=ABC transporter ATP-binding protein; protein_id=WP_011550395.1; transl_table=11
cds-WP_011550396.1	298773	299981	+	MCE family protein	WP_011550396.1	2.85537e-06	0.0202605	0.810752	0.479845	9.70662e-07	0.0126032	0.770008	0.408865	-1.2737	-0.652332	-0.0769391	-0.216557	197.377	167.893	343.742	534.68	258.691	314.183	187.106	197.59	207.592	215.949	ID=cds-WP_011550396.1; Parent=gene-MXAN_RS01230; Dbxref=Genbank:WP_011550396.1; Name=WP_011550396.1; gbkey=CDS; inference=COORDINATES: similar to AA sequence:RefSeq:WP_011550396.1; product=MCE family protein; protein_id=WP_011550396.1; transl_table=11
cds-WP_011550397.1	299978	300706	-	hypothetical protein	WP_011550397.1	0.0221289	0.000129212	0.215642	0.490491	0.0132475	5.8584e-05	0.166831	0.41943	-0.633556	-0.997874	-0.348491	-0.204702	82.1453	88.587	117.116	146.711	183.107	158.637	106.589	111.386	109.211	88.3061	ID=cds-WP_011550397.1; Parent=gene-MXAN_RS01235; Dbxref=Genbank:WP_011550397.1; Name=WP_011550397.1; gbkey=CDS; inference=COORDINATES: similar to AA sequence:RefSeq:WP_011550397.1; product=hypothetical protein; protein_id=WP_011550397.1; transl_table=11
cds-WP_011550398.1	300732	301394	-	TIGR02269 family lipoprotein	WP_011550398.1	0.000343296	0.000131662	0.0988691	0.999629	0.000152623	5.98036e-05	0.0699149	0.999216	-1.03867	-1.09163	-0.496602	-0.000272976	111.809	119.803	246.399	230.39	245.916	248.256	124.226	204.37	124.555	107.573	ID=cds-WP_011550398.1; Parent=gene-MXAN_RS01240; Dbxref=Genbank:WP_011550398.1; Name=WP_011550398.1; gbkey=CDS; inference=COORDINATES: similar to AA sequence:RefSeq:WP_011550398.1; product=TIGR02269 family lipoprotein; protein_id=WP_011550398.1; transl_table=11
cds-WP_011550399.1	301574	302950	+	hypothetical protein	WP_011550399.1	0.00119928	0.00258569	0.0545551	0.3432	0.000578917	0.00140303	0.03631	0.277683	2.22382	1.89489	1.12467	0.562998	20.5363	44.7154	9.12589	5.43374	7.45201	10.3011	18.4038	11.6229	18.954	25.689	ID=cds-WP_011550399.1; Parent=gene-MXAN_RS01245; Dbxref=Genbank:WP_011550399.1; Name=WP_011550399.1; gbkey=CDS; inference=COORDINATES: similar to AA sequence:RefSeq:WP_011550399.1; product=hypothetical protein; protein_id=WP_011550399.1; transl_table=11
cds-WP_011550400.1	303331	304626	+	M20/M25/M40 family metallo-hydrolase	WP_011550400.1	0.0605895	0.412091	0.151039	3.74653e-05	0.0398341	0.348487	0.11213	1.45621e-05	0.469515	0.213662	0.361921	0.989834	2622.95	2517.56	1841.91	1870.29	2361.22	2071.55	1581.96	2419.51	1368.3	1220.23	ID=cds-WP_011550400.1; Parent=gene-MXAN_RS01250; Dbxref=Genbank:WP_011550400.1; Name=WP_011550400.1; gbkey=CDS; inference=COORDINATES: similar to AA sequence:RefSeq:WP_002639712.1; product=M20/M25/M40 family metallo-hydrolase; protein_id=WP_011550400.1; transl_table=11
cds-WP_011550401.1	304826	305986	+	alanine--glyoxylate aminotransferase family protein	WP_011550401.1	0.0070093	0.00958403	0.00431719	0.0997451	0.00385835	0.00563852	0.00230987	0.0688314	0.529884	0.506923	0.557623	0.332729	4528.26	4366.07	3198.62	2962.47	2824.31	3434.38	2701.53	3342.56	3647.29	3415.04	ID=cds-WP_011550401.1; Parent=gene-MXAN_RS01255; Dbxref=Genbank:WP_011550401.1; Name=WP_011550401.1; gbkey=CDS; inference=COORDINATES: similar to AA sequence:RefSeq:WP_011550401.1; product=alanine--glyoxylate aminotransferase family protein; protein_id=WP_011550401.1; transl_table=11
cds-WP_011550402.1	306148	306810	+	TIGR02265 family protein	WP_011550402.1	0.523478	0.143539	0.00124757	6.5671e-07	0.455151	0.105871	0.00061133	2.08686e-07	-0.150317	0.325752	-0.686763	-1.03963	1955.51	1951.45	2366.65	1971.36	1366.91	1750.15	3453.79	2834.06	3931.61	4099.81	ID=cds-WP_011550402.1; Parent=gene-MXAN_RS01260; Dbxref=Genbank:WP_011550402.1; Name=WP_011550402.1; gbkey=CDS; inference=COORDINATES: similar to AA sequence:RefSeq:WP_011550402.1; product=TIGR02265 family protein; protein_id=WP_011550402.1; transl_table=11
cds-WP_011550404.1	307322	307690	+	response regulator	WP_011550404.1	0.00013405	0.000378438	7.78876e-09	9.04218e-09	5.63295e-05	0.000182601	1.99893e-09	2.34178e-09	-0.833237	-0.769485	-1.21751	-1.21197	216.772	247.2	374.161	452.087	354.503	437.796	560.55	520.126	525.297	551.512	ID=cds-WP_011550404.1; Parent=gene-MXAN_RS01270; Dbxref=Genbank:WP_011550404.1; Name=WP_011550404.1; gbkey=CDS; inference=COORDINATES: similar to AA sequence:RefSeq:WP_002639715.1; product=response regulator; protein_id=WP_011550404.1; transl_table=11
cds-WP_011550405.1	307792	309939	+	potassium transporter	WP_011550405.1	0.0267378	0.000306045	4.6237e-08	4.72033e-11	0.0163048	0.000145922	1.3025e-08	9.79421e-12	-0.3904	-0.612424	-0.911504	-1.08993	789.508	755.943	1035.79	990.027	1070.96	1290.72	1487.64	1418	1621.92	1666.58	ID=cds-WP_011550405.1; Parent=gene-MXAN_RS01275; Dbxref=Genbank:WP_011550405.1; Name=WP_011550405.1; gbkey=CDS; inference=COORDINATES: similar to AA sequence:RefSeq:WP_011550405.1; product=potassium transporter; protein_id=WP_011550405.1; transl_table=11
cds-WP_011550406.1	309939	310757	+	helix-turn-helix domain-containing protein	WP_011550406.1	0.00724184	3.59718e-05	1.80599e-08	2.55742e-09	0.00399234	1.52049e-05	4.84383e-09	6.28174e-10	-0.629477	-0.93483	-1.25524	-1.32492	314.89	234.545	428.917	418.398	513.124	533.596	727.718	578.241	711.227	660.69	ID=cds-WP_011550406.1; Parent=gene-MXAN_RS01280; Dbxref=Genbank:WP_011550406.1; Name=WP_011550406.1; gbkey=CDS; inference=COORDINATES: similar to AA sequence:RefSeq:WP_011550406.1; product=helix-turn-helix domain-containing protein; protein_id=WP_011550406.1; transl_table=11
cds-WP_011550407.1	310759	311613	-	N-acetyltransferase	WP_011550407.1	0.422447	0.0948183	0.887994	0.000153582	0.354723	0.0671548	0.858773	6.48541e-05	-0.200215	-0.391389	0.0381671	0.877296	361.668	271.667	345.263	379.275	414.119	414.103	289.094	326.411	185.93	158.148	ID=cds-WP_011550407.1; Parent=gene-MXAN_RS01285; Dbxref=Genbank:WP_011550407.1; Name=WP_011550407.1; gbkey=CDS; inference=COORDINATES: similar to AA sequence:RefSeq:WP_011550407.1; product=N-acetyltransferase; protein_id=WP_011550407.1; transl_table=11
cds-WP_011550408.1	311616	312074	+	hypothetical protein	WP_011550408.1	8.57941e-14	3.76371e-11	5.49519e-06	7.23591e-06	1.32536e-14	8.53999e-12	1.97851e-06	2.57635e-06	-1.52396	-1.34923	-0.940774	-0.930042	398.177	436.186	1271.54	1131.3	1195.52	932.247	861.146	740.962	790.653	800.374	ID=cds-WP_011550408.1; Parent=gene-MXAN_RS01290; Dbxref=Genbank:WP_011550408.1; Name=WP_011550408.1; gbkey=CDS; inference=COORDINATES: similar to AA sequence:RefSeq:WP_002640223.1; product=hypothetical protein; protein_id=WP_011550408.1; transl_table=11
cds-WP_011550409.1	312232	314679	+	DNA topoisomerase (ATP-hydrolyzing) subunit B	WP_011550409.1	1.01484e-14	1.20502e-16	5.57997e-11	2.6425e-08	1.41544e-15	1.63424e-17	1.15241e-11	7.2293e-09	1.45833	1.55428	1.23604	1.05327	8417.61	8760.83	3241.21	3011.38	2516.65	3332.4	3772.79	3519.81	3996.59	4281.24	ID=cds-WP_011550409.1; Parent=gene-MXAN_RS01295; Dbxref=Genbank:WP_011550409.1; Name=WP_011550409.1; gbkey=CDS; gene=gyrB; inference=COORDINATES: similar to AA sequence:RefSeq:WP_011550409.1; product=DNA topoisomerase (ATP-hydrolyzing) subunit B; protein_id=WP_011550409.1; transl_table=11
cds-WP_011550411.1	317893	319128	+	hypothetical protein	WP_011550411.1	1.3101e-05	0.422449	0.82128	0.00262792	4.86847e-06	0.358767	0.782043	0.00132825	-0.737709	-0.148575	0.0447486	0.522299	1082.72	1093.42	1657.87	1968.1	1202.97	1209.35	1024.48	1085.78	798.777	716.885	ID=cds-WP_011550411.1; Parent=gene-MXAN_RS01305; Dbxref=Genbank:WP_011550411.1; Name=WP_011550411.1; gbkey=CDS; inference=COORDINATES: similar to AA sequence:RefSeq:WP_011550411.1; product=hypothetical protein; protein_id=WP_011550411.1; transl_table=11
cds-WP_011550412.1	319125	320228	+	metallophosphoesterase	WP_011550412.1	0.0135793	0.641395	0.772568	0.190887	0.00783946	0.582934	0.725659	0.142115	-0.49181	0.102112	0.0648741	0.272291	608.104	519.71	793.952	790.065	498.22	551.108	586.622	489.132	487.389	445.544	ID=cds-WP_011550412.1; Parent=gene-MXAN_RS01310; Dbxref=Genbank:WP_011550412.1; Name=WP_011550412.1; gbkey=CDS; inference=COORDINATES: similar to AA sequence:RefSeq:WP_011550412.1; product=metallophosphoesterase; protein_id=WP_011550412.1; transl_table=11
cds-WP_011550413.1	320326	320850	+	hypothetical protein	WP_011550413.1	0.104802	0.067801	1.2188e-06	3.13229e-09	0.0734177	0.0466009	4.03078e-07	7.72398e-10	-0.414304	0.461949	1.18049	1.43601	1380.5	1517.79	1771.94	2089.82	1051.8	1052.77	503.805	776.799	549.667	521.809	ID=cds-WP_011550413.1; Parent=gene-MXAN_RS01315; Dbxref=Genbank:WP_011550413.1; Name=WP_011550413.1; gbkey=CDS; inference=COORDINATES: similar to AA sequence:RefSeq:WP_011550413.1; product=hypothetical protein; protein_id=WP_011550413.1; transl_table=11
cds-WP_011550414.1	320920	322092	-	glutathione-dependent formaldehyde dehydrogenase	WP_011550414.1	0.0501507	0.00116312	0.0653805	0.034679	0.0323773	0.000599897	0.0442711	0.0214863	-1.25092	-1.90075	-1.14093	-1.29224	6.84544	8.43686	18.2518	18.4747	31.9372	25.7527	18.4038	15.4972	12.636	24.8863	ID=cds-WP_011550414.1; Parent=gene-MXAN_RS01320; Dbxref=Genbank:WP_011550414.1; Name=WP_011550414.1; gbkey=CDS; inference=COORDINATES: similar to AA sequence:RefSeq:WP_013936547.1; product=glutathione-dependent formaldehyde dehydrogenase; protein_id=WP_011550414.1; transl_table=11
cds-WP_011550416.1	323188	324567	-	hypothetical protein	WP_011550416.1	0.111373	0.0156417	0.127174	0.0176535	0.078496	0.00955128	0.0925917	0.0103471	0.938552	1.4084	0.846681	1.34244	25.1	35.4348	16.7308	15.2145	7.45201	15.4516	19.1707	14.5287	16.2463	8.02783	ID=cds-WP_011550416.1; Parent=gene-MXAN_RS01330; Dbxref=Genbank:WP_011550416.1; Name=WP_011550416.1; gbkey=CDS; inference=COORDINATES: similar to AA sequence:RefSeq:WP_011550416.1; product=hypothetical protein; protein_id=WP_011550416.1; transl_table=11
cds-WP_011550417.1	324589	327819	-	TonB-dependent receptor	WP_011550417.1	0.018241	0.00192841	0.00363906	0.000232031	0.0107618	0.001027	0.00192198	0.00010041	-2.36327	-2.93276	-2.76174	-3.40702	1.14091	2.53106	6.08393	13.041	18.0977	11.3312	16.1034	9.68578	20.7592	20.0696	ID=cds-WP_011550417.1; Parent=gene-MXAN_RS01335; Dbxref=Genbank:WP_011550417.1; Name=WP_011550417.1; gbkey=CDS; inference=COORDINATES: similar to AA sequence:RefSeq:WP_011550417.1; product=TonB-dependent receptor; protein_id=WP_011550417.1; transl_table=11
cds-WP_011550418.1	327897	328322	-	biopolymer transporter ExbD	WP_011550418.1	0.93698	0.119486	0.0119392	0.296179	0.9179	0.0864681	0.00692223	0.235092	0.0563722	1.00481	1.66451	0.649187	17.1136	18.5611	18.2518	16.3012	10.6457	7.21075	3.83413	7.74862	9.02572	13.6473	ID=cds-WP_011550418.1; Parent=gene-MXAN_RS01340; Dbxref=Genbank:WP_011550418.1; Name=WP_011550418.1; gbkey=CDS; inference=COORDINATES: similar to AA sequence:RefSeq:WP_002640214.1; product=biopolymer transporter ExbD; protein_id=WP_011550418.1; transl_table=11
cds-WP_011550419.1	328334	328741	-	biopolymer transporter ExbD	WP_011550419.1	0.721682	0.407459	0.242494	0.655727	0.663256	0.34429	0.190175	0.590723	0.331508	0.727989	1.00822	0.389752	7.98635	10.9679	7.60491	7.60723	8.51658	3.09032	3.83413	5.81147	9.9283	4.8167	ID=cds-WP_011550419.1; Parent=gene-MXAN_RS01345; Dbxref=Genbank:WP_011550419.1; Name=WP_011550419.1; gbkey=CDS; inference=COORDINATES: similar to AA sequence:RefSeq:WP_011550419.1; product=biopolymer transporter ExbD; protein_id=WP_011550419.1; transl_table=11
cds-WP_011550420.1	328725	329477	-	MotA/TolQ/ExbB proton channel family protein	WP_011550420.1	0.0766649	0.17747	0.0700229	0.349594	0.051796	0.134099	0.0476898	0.284373	1.20019	0.851224	1.12389	0.575103	18.2545	19.4048	7.60491	8.69398	8.51658	12.3613	6.90144	10.6544	9.9283	15.2529	ID=cds-WP_011550420.1; Parent=gene-MXAN_RS01350; Dbxref=Genbank:WP_011550420.1; Name=WP_011550420.1; gbkey=CDS; inference=COORDINATES: similar to AA sequence:RefSeq:WP_002640212.1; product=MotA/TolQ/ExbB proton channel family protein; protein_id=WP_011550420.1; transl_table=11
cds-WP_011550421.1	329523	330332	-	energy transducer TonB	WP_011550421.1	0.962879	0.719379	0.189904	0.0575247	0.949622	0.668667	0.144905	0.0373281	-0.0440344	-0.281219	-0.892949	-1.24943	7.98635	6.74949	6.08393	8.69398	6.38744	11.3312	15.3365	11.6229	16.2463	18.464	ID=cds-WP_011550421.1; Parent=gene-MXAN_RS01355; Dbxref=Genbank:WP_011550421.1; Name=WP_011550421.1; gbkey=CDS; inference=COORDINATES: similar to AA sequence:RefSeq:WP_011550421.1; product=energy transducer TonB; protein_id=WP_011550421.1; transl_table=11
cds-WP_011550422.1	330389	331708	-	DUF2029 domain-containing protein	WP_011550422.1	0.0572405	0.394011	0.258813	1.32748e-07	0.0374825	0.33092	0.204395	3.91683e-08	0.471498	0.214507	-0.273252	-1.16292	208.786	237.919	176.434	147.798	208.656	177.179	292.161	247.956	535.225	467.22	ID=cds-WP_011550422.1; Parent=gene-MXAN_RS01360; Dbxref=Genbank:WP_011550422.1; Name=WP_011550422.1; gbkey=CDS; inference=COORDINATES: similar to AA sequence:RefSeq:WP_011550422.1; product=DUF2029 domain-containing protein; protein_id=WP_011550422.1; transl_table=11
cds-WP_011550423.1	331739	333130	-	NAD(P)/FAD-dependent oxidoreductase	WP_011550423.1	1.14702e-18	1.41937e-23	1.67701e-18	1.32749e-22	1.14181e-19	1.11392e-24	1.83563e-19	1.18072e-23	-2.70854	-3.05656	-2.68951	-2.98671	327.44	247.2	1720.23	2028.96	2019.49	2753.48	1383.35	2318.78	2417.09	2130.59	ID=cds-WP_011550423.1; Parent=gene-MXAN_RS01365; Dbxref=Genbank:WP_011550423.1; Name=WP_011550423.1; gbkey=CDS; inference=COORDINATES: similar to AA sequence:RefSeq:WP_002640209.1; product=NAD(P)/FAD-dependent oxidoreductase; protein_id=WP_011550423.1; transl_table=11
cds-WP_011550424.1	333632	333994	+	ribosome-binding factor A	WP_011550424.1	6.05679e-05	8.88736e-07	5.59687e-12	1.45663e-08	2.44006e-05	3.05423e-07	1.06651e-12	3.8667e-09	-1.10429	-1.32578	-1.82583	-1.51471	152.882	121.491	314.843	273.86	394.956	290.49	542.146	426.174	424.209	357.238	ID=cds-WP_011550424.1; Parent=gene-MXAN_RS01370; Dbxref=Genbank:WP_011550424.1; Name=WP_011550424.1; gbkey=CDS; inference=COORDINATES: similar to AA sequence:RefSeq:WP_011550424.1; product=ribosome-binding factor A; protein_id=WP_011550424.1; transl_table=11
cds-WP_011550426.1	335489	336016	+	hypothetical protein	WP_011550426.1	4.28246e-10	1.90338e-14	2.54111e-08	9.80018e-05	9.43994e-11	3.15526e-15	6.92393e-09	4.02775e-05	-1.61739	-1.96731	-1.44584	-1.02547	1226.48	1362.55	3657.96	4286.13	4710.73	5415.28	2702.3	4353.76	2542.55	2728.66	ID=cds-WP_011550426.1; Parent=gene-MXAN_RS01385; Dbxref=Genbank:WP_011550426.1; Name=WP_011550426.1; gbkey=CDS; inference=COORDINATES: similar to AA sequence:RefSeq:WP_002640206.1; product=hypothetical protein; protein_id=WP_011550426.1; transl_table=11
cds-WP_011550427.1	336107	337069	+	hypothetical protein	WP_011550427.1	1.83936e-11	1.31975e-07	1.54035e-08	2.52815e-08	3.5379e-12	4.1793e-08	4.10589e-09	6.89489e-09	-0.978963	-0.770875	-0.823889	-0.811691	975.476	977.832	1954.46	1896.37	1639.44	1693.5	1827.35	1629.15	1697.74	1730.8	ID=cds-WP_011550427.1; Parent=gene-MXAN_RS01390; Dbxref=Genbank:WP_011550427.1; Name=WP_011550427.1; gbkey=CDS; inference=COORDINATES: similar to AA sequence:RefSeq:WP_011550427.1; product=hypothetical protein; protein_id=WP_011550427.1; transl_table=11
cds-WP_011550428.1	337202	337726	+	hypothetical protein	WP_011550428.1	3.19874e-09	1.65447e-12	1.37346e-10	9.46823e-07	7.77773e-10	3.3668e-13	2.91031e-11	3.06352e-07	-1.25567	-1.4828	-1.35425	-1.04347	938.967	879.121	2357.52	1984.4	2889.25	2191.04	2219.2	2428.22	1998.3	1748.46	ID=cds-WP_011550428.1; Parent=gene-MXAN_RS01395; Dbxref=Genbank:WP_011550428.1; Name=WP_011550428.1; gbkey=CDS; inference=COORDINATES: similar to AA sequence:RefSeq:WP_011550428.1; product=hypothetical protein; protein_id=WP_011550428.1; transl_table=11
cds-WP_011550429.1	337885	338379	+	ankyrin repeat domain-containing protein	WP_011550429.1	7.12336e-05	0.0135864	0.0192387	0.0528197	2.89525e-05	0.00821579	0.0116577	0.0340785	-1.04457	-0.660399	-0.629769	-0.529215	1213.93	1095.95	2470.07	2294.12	2278.19	1372.1	1702.35	1871.29	1732.94	1599.95	ID=cds-WP_011550429.1; Parent=gene-MXAN_RS01400; Dbxref=Genbank:WP_011550429.1; Name=WP_011550429.1; gbkey=CDS; inference=COORDINATES: similar to AA sequence:RefSeq:WP_011550429.1; product=ankyrin repeat domain-containing protein; protein_id=WP_011550429.1; transl_table=11
cds-WP_011550430.1	338479	340686	-	4Fe-4S dicluster domain-containing protein	WP_011550430.1	1.77206e-07	0.0978174	0.728359	0.499368	5.17248e-08	0.0694675	0.674406	0.428688	-0.69416	-0.231553	-0.0535658	-0.100885	4847.71	4914.47	8211.78	7585.5	5696.53	5765.51	4988.97	5143.15	5076.07	5393.09	ID=cds-WP_011550430.1; Parent=gene-MXAN_RS01405; Dbxref=Genbank:WP_011550430.1; Name=WP_011550430.1; gbkey=CDS; inference=COORDINATES: similar to AA sequence:RefSeq:WP_002640202.1; product=4Fe-4S dicluster domain-containing protein; protein_id=WP_011550430.1; transl_table=11
cds-WP_011550432.1	341568	342905	+	VWA domain-containing protein	WP_011550432.1	7.37385e-18	1.28969e-21	3.23572e-20	4.80296e-13	7.90889e-19	1.19327e-22	3.08291e-21	8.41825e-14	-1.76127	-1.94429	-1.8772	-1.48218	1207.08	1207.31	4357.61	3828.61	5264.31	4027.72	4037.34	4833.2	3495.66	3249.66	ID=cds-WP_011550432.1; Parent=gene-MXAN_RS01410; Dbxref=Genbank:WP_011550432.1; Name=WP_011550432.1; gbkey=CDS; inference=COORDINATES: similar to AA sequence:RefSeq:WP_011550432.1; product=VWA domain-containing protein; protein_id=WP_011550432.1; transl_table=11
cds-WP_011550433.1	343105	345429	+	thiol:disulfide interchange protein	WP_011550433.1	0.000112754	0.0116549	0.0175013	0.0202147	4.69926e-05	0.0069757	0.0105181	0.0119679	-0.794345	-0.526537	0.499681	0.490826	8353.72	8436.01	13331.4	15785	11365.4	12819.7	5096.33	6780.05	6042.72	5905.27	ID=cds-WP_011550433.1; Parent=gene-MXAN_RS01415; Dbxref=Genbank:WP_011550433.1; Name=WP_011550433.1; gbkey=CDS; inference=COORDINATES: similar to AA sequence:RefSeq:WP_011550433.1; product=thiol:disulfide interchange protein; protein_id=WP_011550433.1; transl_table=11
cds-WP_011550434.1	345476	346057	+	thioredoxin family protein	WP_011550434.1	5.29161e-12	1.76455e-26	3.41263e-48	1.84218e-45	9.72641e-13	1.158e-27	8.69249e-50	5.32642e-47	1.66928	2.55309	3.48173	3.37761	17907.7	16447.7	5206.32	5594.58	2527.3	3326.22	1246.09	1830.61	1592.14	1713.14	ID=cds-WP_011550434.1; Parent=gene-MXAN_RS01420; Dbxref=Genbank:WP_011550434.1; Name=WP_011550434.1; gbkey=CDS; inference=COORDINATES: similar to AA sequence:RefSeq:WP_011550434.1; product=thioredoxin family protein; protein_id=WP_011550434.1; transl_table=11
cds-WP_011550436.1	346571	347986	-	DHA2 family efflux MFS transporter permease subunit	WP_011550436.1	0.00909792	0.0577885	0.00231789	1.61751e-06	0.00509574	0.0391383	0.00118272	5.36498e-07	-1.56556	-1.16078	-1.746	-2.62705	6.84544	9.28054	18.2518	29.3422	14.904	21.6323	21.4711	33.9002	59.5698	41.7447	ID=cds-WP_011550436.1; Parent=gene-MXAN_RS01430; Dbxref=Genbank:WP_011550436.1; Name=WP_011550436.1; gbkey=CDS; inference=COORDINATES: similar to AA sequence:RefSeq:WP_011550436.1; product=DHA2 family efflux MFS transporter permease subunit; protein_id=WP_011550436.1; transl_table=11
cds-WP_011550437.1	348152	348445	+	hypothetical protein	WP_011550437.1	0.842388	0.630151	0.388188	0.836104	0.800866	0.569852	0.324103	0.799957	-0.166918	0.386411	0.670604	0.163696	7.98635	10.9679	10.6469	10.8675	8.51658	6.18065	5.36778	6.78005	10.8309	6.42226	ID=cds-WP_011550437.1; Parent=gene-MXAN_RS01435; Dbxref=Genbank:WP_011550437.1; Name=WP_011550437.1; gbkey=CDS; inference=COORDINATES: similar to AA sequence:RefSeq:WP_011550437.1; product=hypothetical protein; protein_id=WP_011550437.1; transl_table=11
cds-WP_011550438.1	348442	348816	+	hypothetical protein	WP_011550438.1	0.883125	0.785357	0.489462	0.12441	0.852905	0.745889	0.422206	0.0880791	-0.0385535	0.0671963	0.166081	0.353622	705.081	763.536	772.659	736.815	780.332	622.185	569.752	740.962	599.308	550.709	ID=cds-WP_011550438.1; Parent=gene-MXAN_RS01440; Dbxref=Genbank:WP_011550438.1; Name=WP_011550438.1; gbkey=CDS; inference=COORDINATES: similar to AA sequence:RefSeq:WP_011550438.1; product=hypothetical protein; protein_id=WP_011550438.1; transl_table=11
cds-WP_011550439.1	348818	349735	-	PDZ domain-containing protein	WP_011550439.1	0.0112784	4.06087e-08	8.3178e-25	8.11807e-35	0.00641949	1.22503e-08	5.9781e-26	3.91206e-36	-0.477027	-0.975147	-1.77465	-2.10747	302.34	323.132	438.043	433.612	672.81	558.318	1083.53	1058.66	1359.27	1339.04	ID=cds-WP_011550439.1; Parent=gene-MXAN_RS01445; Dbxref=Genbank:WP_011550439.1; Name=WP_011550439.1; gbkey=CDS; inference=COORDINATES: similar to AA sequence:RefSeq:WP_002640194.1; product=PDZ domain-containing protein; protein_id=WP_011550439.1; transl_table=11
cds-WP_011550440.1	349748	350689	-	serine protease	WP_011550440.1	0.18442	2.22739e-05	1.45298e-17	6.14276e-24	0.138613	9.18189e-06	1.71845e-18	5.04073e-25	-0.290977	-0.840731	-1.62278	-1.90241	198.518	169.581	212.937	234.737	345.986	311.093	582.021	547.247	667.904	703.238	ID=cds-WP_011550440.1; Parent=gene-MXAN_RS01450; Dbxref=Genbank:WP_011550440.1; Name=WP_011550440.1; gbkey=CDS; inference=COORDINATES: similar to AA sequence:RefSeq:WP_011550440.1; product=serine protease; protein_id=WP_011550440.1; transl_table=11
cds-WP_011550441.1	350749	351768	-	HNH endonuclease	WP_011550441.1	0.583671	0.214267	0.48519	0.099364	0.515765	0.165679	0.417719	0.0685137	-0.34538	-0.694509	-0.406232	-0.882869	9.12726	14.3427	15.2098	15.2145	20.2269	18.5419	15.3365	16.4658	21.6617	22.4779	ID=cds-WP_011550441.1; Parent=gene-MXAN_RS01455; Dbxref=Genbank:WP_011550441.1; Name=WP_011550441.1; gbkey=CDS; inference=COORDINATES: similar to AA sequence:RefSeq:WP_011550441.1; product=HNH endonuclease; protein_id=WP_011550441.1; transl_table=11
cds-WP_011550443.1	352948	353805	-	hypothetical protein	WP_011550443.1	0.630361	0.702315	0.211907	0.109954	0.565442	0.650195	0.163621	0.0766581	-0.19817	-0.153073	-0.452145	-0.570298	42.2136	33.7474	36.5036	48.9036	43.6475	40.1742	49.0769	54.2404	52.3492	59.4059	ID=cds-WP_011550443.1; Parent=gene-MXAN_RS01465; Dbxref=Genbank:WP_011550443.1; Name=WP_011550443.1; gbkey=CDS; inference=COORDINATES: similar to AA sequence:RefSeq:WP_011550443.1; product=hypothetical protein; protein_id=WP_011550443.1; transl_table=11
cds-WP_011550444.1	353802	354995	-	glycosyltransferase	WP_011550444.1	0.960913	0.736886	0.0181095	0.0946944	0.947286	0.689201	0.0109086	0.0648375	-0.021291	0.127311	-0.760792	-0.555848	50.1999	59.058	54.7553	56.5109	48.9703	51.5054	105.822	79.4234	69.4981	91.5172	ID=cds-WP_011550444.1; Parent=gene-MXAN_RS01470; Dbxref=Genbank:WP_011550444.1; Name=WP_011550444.1; gbkey=CDS; inference=COORDINATES: similar to AA sequence:RefSeq:WP_011550444.1; product=glycosyltransferase; protein_id=WP_011550444.1; transl_table=11
cds-WP_011550445.1	354980	356287	-	asparagine synthase	WP_011550445.1	0.871887	0.381804	0.673766	0.459988	0.839115	0.319668	0.613653	0.388358	0.0666761	-0.311128	-0.156719	-0.265905	51.3408	52.3085	42.5875	55.4241	58.5515	70.0473	52.1442	63.9261	70.4006	54.5892	ID=cds-WP_011550445.1; Parent=gene-MXAN_RS01475; Dbxref=Genbank:WP_011550445.1; Name=WP_011550445.1; gbkey=CDS; inference=COORDINATES: similar to AA sequence:RefSeq:WP_011550445.1; product=asparagine synthase; protein_id=WP_011550445.1; transl_table=11
cds-WP_011550446.1	356341	357129	+	radical SAM protein	WP_011550446.1	0.0973688	0.535744	0.536407	0.743416	0.0675536	0.471275	0.469938	0.689474	-0.800639	-0.319394	-0.314658	-0.175308	14.8318	27.8416	30.4196	44.5566	23.4206	30.9032	25.3053	29.0573	23.4669	25.689	ID=cds-WP_011550446.1; Parent=gene-MXAN_RS01480; Dbxref=Genbank:WP_011550446.1; Name=WP_011550446.1; gbkey=CDS; inference=COORDINATES: similar to AA sequence:RefSeq:WP_011550446.1; product=radical SAM protein; protein_id=WP_011550446.1; transl_table=11
cds-WP_011550447.1	357157	358167	-	aldo/keto reductase	WP_011550447.1	2.72916e-08	2.75116e-15	1.26527e-22	6.38035e-22	7.27851e-09	4.24245e-16	1.0557e-23	5.90334e-23	2.21051	3.11023	3.84271	3.77627	12578.5	11340	2600.88	2566.9	914.468	1855.22	532.944	1135.17	897.157	848.541	ID=cds-WP_011550447.1; Parent=gene-MXAN_RS01485; Dbxref=Genbank:WP_011550447.1; Name=WP_011550447.1; gbkey=CDS; inference=COORDINATES: similar to AA sequence:RefSeq:WP_011550447.1; product=aldo/keto reductase; protein_id=WP_011550447.1; transl_table=11
cds-WP_011550448.1	358250	360394	-	DUF4118 domain-containing protein	WP_011550448.1	0.426923	0.0330058	0.140315	0.0281126	0.359319	0.0213585	0.103262	0.0171354	-0.374776	-0.900012	-0.636746	-0.920949	44.4954	20.2485	39.5455	42.3832	53.2286	64.8968	49.0769	49.3975	51.4466	68.2365	ID=cds-WP_011550448.1; Parent=gene-MXAN_RS01490; Dbxref=Genbank:WP_011550448.1; Name=WP_011550448.1; gbkey=CDS; inference=COORDINATES: similar to AA sequence:RefSeq:WP_011550448.1; product=DUF4118 domain-containing protein; protein_id=WP_011550448.1; transl_table=11
cds-WP_011550449.1	360460	361779	-	hypothetical protein	WP_011550449.1	0.843793	0.767955	0.0280059	0.154106	0.802783	0.725872	0.0174714	0.111967	0.0703944	-0.0952178	-0.616712	-0.415945	63.8908	70.8696	60.8393	67.3783	68.1327	76.228	112.723	93.9521	92.965	87.5033	ID=cds-WP_011550449.1; Parent=gene-MXAN_RS01495; Dbxref=Genbank:WP_011550449.1; Name=WP_011550449.1; gbkey=CDS; inference=COORDINATES: similar to AA sequence:RefSeq:WP_011550449.1; product=hypothetical protein; protein_id=WP_011550449.1; transl_table=11
cds-WP_011550450.1	361767	362339	-	hypothetical protein	WP_011550450.1	0.593951	0.994512	0.962055	0.631929	0.526239	0.989751	0.950281	0.564325	0.205059	-0.00398816	-0.0189894	0.177524	55.9045	53.9959	48.6714	46.7301	62.8098	47.385	61.3461	49.3975	51.4466	45.7586	ID=cds-WP_011550450.1; Parent=gene-MXAN_RS01500; Dbxref=Genbank:WP_011550450.1; Name=WP_011550450.1; gbkey=CDS; inference=COORDINATES: similar to AA sequence:RefSeq:WP_011550450.1; product=hypothetical protein; protein_id=WP_011550450.1; transl_table=11
cds-WP_011550451.1	362336	364003	-	hypothetical protein	WP_011550451.1	0.313322	0.000105133	1.0285e-05	0.0272152	0.252193	4.72902e-05	3.82058e-06	0.0165435	-0.24443	-0.827028	-0.926098	-0.488033	118.654	124.866	136.888	151.058	224.625	208.082	234.649	228.584	166.073	175.809	ID=cds-WP_011550451.1; Parent=gene-MXAN_RS01505; Dbxref=Genbank:WP_011550451.1; Name=WP_011550451.1; gbkey=CDS; inference=COORDINATES: similar to AA sequence:RefSeq:WP_011550451.1; product=hypothetical protein; protein_id=WP_011550451.1; transl_table=11
cds-WP_011550452.1	364000	364857	-	hypothetical protein	WP_011550452.1	0.00189927	0.0527618	0.0612935	3.59195e-07	0.00094924	0.0355378	0.0412084	1.11225e-07	0.651542	0.408552	0.394525	1.03974	618.372	620.953	372.64	415.138	530.157	403.802	465.464	477.509	287.921	314.691	ID=cds-WP_011550452.1; Parent=gene-MXAN_RS01510; Dbxref=Genbank:WP_011550452.1; Name=WP_011550452.1; gbkey=CDS; inference=COORDINATES: similar to AA sequence:RefSeq:WP_011550452.1; product=hypothetical protein; protein_id=WP_011550452.1; transl_table=11
cds-WP_011550453.1	364824	366359	-	ATPase AAA	WP_011550453.1	0.591794	0.234532	0.665722	0.0446032	0.524002	0.183641	0.604494	0.0283046	0.115617	-0.236465	-0.0918342	0.393571	406.163	421.843	387.85	377.101	526.963	449.127	414.853	468.792	324.926	305.86	ID=cds-WP_011550453.1; Parent=gene-MXAN_RS01515; Dbxref=Genbank:WP_011550453.1; Name=WP_011550453.1; gbkey=CDS; inference=COORDINATES: similar to AA sequence:RefSeq:WP_011550453.1; product=ATPase AAA; protein_id=WP_011550453.1; transl_table=11
cds-WP_011550455.1	366423	367052	-	DNA-binding response regulator	WP_011550455.1	2.92281e-05	0.00170062	0.405491	0.89834	1.13041e-05	0.000897728	0.340729	0.875458	-1.45012	-1.09686	-0.315067	0.0518865	796.353	845.373	2111.12	2374.54	1755.48	1756.33	624.197	1419.94	761.771	822.05	ID=cds-WP_011550455.1; Parent=gene-MXAN_RS01520; Dbxref=Genbank:WP_011550455.1; Name=WP_011550455.1; gbkey=CDS; inference=COORDINATES: similar to AA sequence:RefSeq:WP_011550455.1; product=DNA-binding response regulator; protein_id=WP_011550455.1; transl_table=11
cds-WP_011550456.1	367102	367470	-	hypothetical protein	WP_011550456.1	0.0544764	0.0009177	0.00577757	0.0496988	0.035485	0.000466874	0.00316203	0.0318461	-0.790508	-1.25677	-1.05633	-0.777903	20.5363	30.3727	41.0665	47.8169	59.6161	63.8667	55.9783	51.3346	36.1029	52.1809	ID=cds-WP_011550456.1; Parent=gene-MXAN_RS01525; Dbxref=Genbank:WP_011550456.1; Name=WP_011550456.1; gbkey=CDS; inference=COORDINATES: similar to AA sequence:RefSeq:WP_011550456.1; product=hypothetical protein; protein_id=WP_011550456.1; transl_table=11
cds-WP_011550457.1	367920	368996	-	dipeptide epimerase	WP_011550457.1	0.67365	0.59076	0.00703027	2.40841e-06	0.610784	0.528129	0.00390764	8.15073e-07	-0.170699	-0.20817	-0.922435	-1.55724	57.0454	81.8375	68.4442	88.0265	94.747	66.957	154.899	109.449	185.027	226.385	ID=cds-WP_011550457.1; Parent=gene-MXAN_RS01535; Dbxref=Genbank:WP_011550457.1; Name=WP_011550457.1; gbkey=CDS; inference=COORDINATES: similar to AA sequence:RefSeq:WP_011550457.1; product=dipeptide epimerase; protein_id=WP_011550457.1; transl_table=11
cds-WP_011550458.1	369075	371150	+	PAS domain S-box protein	WP_011550458.1	5.99484e-32	2.38103e-27	1.14377e-24	3.3913e-26	2.74856e-33	1.4654e-28	8.31488e-26	2.40001e-27	-2.45736	-2.26056	-2.13531	-2.1987	90.1317	87.7433	511.05	466.215	436.475	415.133	394.149	386.463	442.26	374.097	ID=cds-WP_011550458.1; Parent=gene-MXAN_RS01540; Dbxref=Genbank:WP_011550458.1; Name=WP_011550458.1; gbkey=CDS; inference=COORDINATES: similar to AA sequence:RefSeq:WP_011550458.1; product=PAS domain S-box protein; protein_id=WP_011550458.1; transl_table=11
cds-WP_011550459.1	371187	371873	-	suppressor of fused domain protein	WP_011550459.1	0.167533	0.346259	0.0416593	0.767274	0.124745	0.285426	0.0270329	0.716871	-0.210915	-0.146321	-0.301618	-0.0495711	1624.65	1653.62	1840.39	1952.89	1761.87	1866.56	2101.87	1938.12	1674.27	1718.76	ID=cds-WP_011550459.1; Parent=gene-MXAN_RS01545; Dbxref=Genbank:WP_011550459.1; Name=WP_011550459.1; gbkey=CDS; inference=COORDINATES: similar to AA sequence:RefSeq:WP_011550459.1; product=suppressor of fused domain protein; protein_id=WP_011550459.1; transl_table=11
cds-WP_011550460.1	371958	373157	-	N-acetyltransferase	WP_011550460.1	2.38192e-10	9.15122e-21	1.50019e-43	1.84529e-19	5.14886e-11	9.05924e-22	4.83332e-45	1.98173e-20	1.2741	1.86604	2.76781	1.79574	3014.28	2835.63	1270.02	1149.78	751.588	852.929	371.144	489.132	893.547	791.544	ID=cds-WP_011550460.1; Parent=gene-MXAN_RS01550; Dbxref=Genbank:WP_011550460.1; Name=WP_011550460.1; gbkey=CDS; inference=COORDINATES: similar to AA sequence:RefSeq:WP_013936499.1; product=N-acetyltransferase; protein_id=WP_011550460.1; transl_table=11
cds-WP_011550461.1	373213	374007	-	acyl-CoA desaturase	WP_011550461.1	9.38981e-23	2.90746e-22	9.42004e-17	5.66713e-09	7.04592e-24	2.54869e-23	1.19453e-17	1.43336e-09	3.87985	3.8233	3.2774	2.31437	7078.19	8376.96	692.047	359.713	341.728	749.918	863.446	730.308	1471.19	1636.07	ID=cds-WP_011550461.1; Parent=gene-MXAN_RS01555; Dbxref=Genbank:WP_011550461.1; Name=WP_011550461.1; gbkey=CDS; inference=COORDINATES: similar to AA sequence:RefSeq:WP_015345936.1; product=acyl-CoA desaturase; protein_id=WP_011550461.1; transl_table=11
cds-WP_011550462.1	374231	375562	+	adenosylmethionine--8-amino-7-oxononanoate transaminase	WP_011550462.1	1.20816e-19	2.39157e-21	1.88001e-23	6.47599e-24	1.11617e-20	2.25887e-22	1.47543e-24	5.34093e-25	2.69993	2.80798	2.94637	2.97476	2247.59	1984.35	396.976	256.472	235.271	368.779	241.55	308.008	272.577	265.721	ID=cds-WP_011550462.1; Parent=gene-MXAN_RS01560; Dbxref=Genbank:WP_011550462.1; Name=WP_011550462.1; gbkey=CDS; gene=bioA; inference=COORDINATES: similar to AA sequence:RefSeq:WP_011550462.1; product=adenosylmethionine--8-amino-7-oxononanoate transaminase; protein_id=WP_011550462.1; transl_table=11
cds-WP_011550463.1	382003	382617	-	DedA family protein	WP_011550463.1	0.727985	0.591663	0.0457939	0.000920856	0.670852	0.529263	0.0299933	0.000434754	0.135423	-0.193476	-0.649311	-1.04128	58.1863	90.2744	59.3183	76.0723	70.2618	100.951	115.024	120.104	153.437	154.937	ID=cds-WP_011550463.1; Parent=gene-MXAN_RS01590; Dbxref=Genbank:WP_011550463.1; Name=WP_011550463.1; gbkey=CDS; inference=COORDINATES: similar to AA sequence:RefSeq:WP_011550463.1; product=DedA family protein; protein_id=WP_011550463.1; transl_table=11
cds-WP_011550464.1	382638	383798	-	AI-2E family transporter	WP_011550464.1	6.80994e-29	8.1339e-25	6.07168e-30	2.54516e-35	3.67547e-30	5.92432e-26	3.33554e-31	1.18748e-36	-4.45597	-4.11619	-4.5018	-4.88268	10.2682	8.43686	179.476	223.87	155.428	164.817	205.509	213.087	265.356	279.368	ID=cds-WP_011550464.1; Parent=gene-MXAN_RS01595; Dbxref=Genbank:WP_011550464.1; Name=WP_011550464.1; gbkey=CDS; inference=COORDINATES: similar to AA sequence:RefSeq:WP_011550464.1; product=AI-2E family transporter; protein_id=WP_011550464.1; transl_table=11
cds-WP_011550465.1	383935	384459	-	phage tail collar domain-containing protein	WP_011550465.1	7.48262e-25	1.22384e-15	3.94817e-14	7.99175e-16	5.06877e-26	1.82827e-16	6.21335e-15	1.10254e-16	-4.36976	-3.43797	-3.2525	-3.44771	7.98635	16.03	215.979	295.595	167.138	101.981	112.723	123.978	140.801	130.051	ID=cds-WP_011550465.1; Parent=gene-MXAN_RS01600; Dbxref=Genbank:WP_011550465.1; Name=WP_011550465.1; gbkey=CDS; inference=COORDINATES: similar to AA sequence:RefSeq:WP_002638116.1; product=phage tail collar domain-containing protein; protein_id=WP_011550465.1; transl_table=11
cds-WP_011550466.1	384701	386704	+	hypothetical protein	WP_011550466.1	1.4387e-33	6.46148e-35	5.83213e-35	5.99468e-35	6.27933e-35	2.70451e-36	2.56154e-36	2.85579e-36	-2.64679	-2.69481	-2.69224	-2.69014	225.9	256.48	1248.73	1773.57	1557.47	1570.91	1507.58	1615.59	1578.6	1539.74	ID=cds-WP_011550466.1; Parent=gene-MXAN_RS01605; Dbxref=Genbank:WP_011550466.1; Name=WP_011550466.1; gbkey=CDS; inference=COORDINATES: similar to AA sequence:RefSeq:WP_011550466.1; product=hypothetical protein; protein_id=WP_011550466.1; transl_table=11
cds-WP_011550467.1	386793	387302	-	N-acetyltransferase	WP_011550467.1	1.86621e-07	1.20714e-11	4.61844e-09	0.00113677	5.47555e-08	2.63933e-12	1.14905e-09	0.000543576	-2.20954	-2.80465	-2.44292	-1.41171	29.6636	30.3727	121.679	155.405	205.463	214.262	101.221	226.647	89.3547	70.6449	ID=cds-WP_011550467.1; Parent=gene-MXAN_RS01610; Dbxref=Genbank:WP_011550467.1; Name=WP_011550467.1; gbkey=CDS; inference=COORDINATES: similar to AA sequence:RefSeq:WP_011550467.1; product=N-acetyltransferase; protein_id=WP_011550467.1; transl_table=11
cds-WP_011550468.1	387369	387986	+	hypothetical protein	WP_011550468.1	0.700903	0.0383366	0.718566	0.0727836	0.640685	0.0251197	0.663361	0.0484322	-0.194346	0.933139	-0.181193	-0.821352	4125.52	3712.22	4938.63	4029.66	2698.69	1406.1	6399.93	2485.37	7077.97	6771.47	ID=cds-WP_011550468.1; Parent=gene-MXAN_RS01615; Dbxref=Genbank:WP_011550468.1; Name=WP_011550468.1; gbkey=CDS; inference=COORDINATES: similar to AA sequence:RefSeq:WP_011550468.1; product=hypothetical protein; protein_id=WP_011550468.1; transl_table=11
cds-WP_011550469.1	388392	389147	+	DUF1338 domain-containing protein	WP_011550469.1	6.24827e-11	4.37784e-10	2.0343e-07	0.00254296	1.26892e-11	1.10245e-10	6.11718e-08	0.00128111	1.81804	1.68135	1.3697	0.797501	268.113	325.663	91.2589	78.2458	97.9407	87.5592	134.195	94.9206	159.755	182.232	ID=cds-WP_011550469.1; Parent=gene-MXAN_RS01620; Dbxref=Genbank:WP_011550469.1; Name=WP_011550469.1; gbkey=CDS; inference=COORDINATES: similar to AA sequence:RefSeq:WP_011550469.1; product=DUF1338 domain-containing protein; protein_id=WP_011550469.1; transl_table=11
cds-WP_011550470.1	389155	389745	-	GNAT family N-acetyltransferase	WP_011550470.1	0.0820696	0.0636945	0.0586397	0.290094	0.055956	0.0435154	0.039303	0.229263	-0.688509	-0.71076	-0.713415	-0.422997	26.2409	30.3727	41.0665	49.9904	46.8412	46.3548	40.6418	53.2718	36.1029	40.1391	ID=cds-WP_011550470.1; Parent=gene-MXAN_RS01625; Dbxref=Genbank:WP_011550470.1; Name=WP_011550470.1; gbkey=CDS; inference=COORDINATES: similar to AA sequence:RefSeq:WP_011550470.1; product=GNAT family N-acetyltransferase; protein_id=WP_011550470.1; transl_table=11
cds-WP_011550471.1	389769	390998	-	DUF4398 domain-containing protein	WP_011550471.1	3.23548e-29	7.77942e-31	2.72354e-17	1.36628e-14	1.71062e-30	4.10232e-32	3.3074e-18	2.08996e-15	-3.80884	-3.88986	-2.90612	-2.66495	15.9727	16.8737	206.853	253.212	261.885	226.624	125.76	121.072	113.724	95.5311	ID=cds-WP_011550471.1; Parent=gene-MXAN_RS01630; Dbxref=Genbank:WP_011550471.1; Name=WP_011550471.1; gbkey=CDS; inference=COORDINATES: similar to AA sequence:RefSeq:WP_011550471.1; product=DUF4398 domain-containing protein; protein_id=WP_011550471.1; transl_table=11
cds-WP_011550473.1	391581	392465	+	5'-3' exonuclease	WP_011550473.1	8.60605e-08	6.46599e-08	9.39225e-08	4.73563e-13	2.43145e-08	1.99597e-08	2.74797e-08	8.29371e-14	1.44254	1.44403	1.42414	1.92646	1080.44	1024.23	355.91	417.311	306.597	466.639	336.637	448.452	296.946	256.89	ID=cds-WP_011550473.1; Parent=gene-MXAN_RS01640; Dbxref=Genbank:WP_011550473.1; Name=WP_011550473.1; gbkey=CDS; inference=COORDINATES: similar to AA sequence:RefSeq:WP_011550473.1; product=5'-3' exonuclease; protein_id=WP_011550473.1; transl_table=11
cds-WP_011550474.1	392434	394530	-	response regulator	WP_011550474.1	0.730972	0.826184	0.0308194	7.70511e-06	0.674008	0.793537	0.0194176	2.75508e-06	-0.142988	-0.088359	-0.775377	-1.54273	144.895	108.835	150.577	129.323	128.813	140.095	284.493	147.224	408.865	328.338	ID=cds-WP_011550474.1; Parent=gene-MXAN_RS01645; Dbxref=Genbank:WP_011550474.1; Name=WP_011550474.1; gbkey=CDS; inference=COORDINATES: similar to AA sequence:RefSeq:WP_011550474.1; product=response regulator; protein_id=WP_011550474.1; transl_table=11
cds-WP_011550477.1	396346	396891	+	hypothetical protein	WP_011550477.1	0.523516	0.00610799	1.65669e-12	1.19688e-08	0.455256	0.0034749	3.00408e-13	3.14751e-09	0.145104	0.569375	1.44634	1.16321	648.035	588.893	549.074	568.369	438.604	394.531	209.344	245.05	306.875	245.652	ID=cds-WP_011550477.1; Parent=gene-MXAN_RS01660; Dbxref=Genbank:WP_011550477.1; Name=WP_011550477.1; gbkey=CDS; inference=COORDINATES: similar to AA sequence:RefSeq:WP_013936480.1; product=hypothetical protein; protein_id=WP_011550477.1; transl_table=11
cds-WP_011550479.1	398696	400657	+	potassium transporter Kup	WP_011550479.1	4.61854e-12	7.25457e-11	2.96513e-05	0.114902	8.43203e-13	1.69503e-11	1.16597e-05	0.0806832	2.16539	2.01607	1.29482	0.512718	881.921	875.746	205.332	186.921	182.042	252.376	463.163	251.83	629.093	602.89	ID=cds-WP_011550479.1; Parent=gene-MXAN_RS01670; Dbxref=Genbank:WP_011550479.1; Name=WP_011550479.1; Note=Responsible for the low-affinity transport of potassium into the cell%3B involved in potassium ion uptake under hyper-osmotic stress at a low pH; gbkey=CDS; gene=trkD; inference=COORDINATES: similar to AA sequence:RefSeq:WP_011550479.1; product=potassium transporter Kup; protein_id=WP_0115504…
cds-WP_011550480.1	400898	401953	+	hypothetical protein	WP_011550480.1	6.90335e-17	3.58591e-17	1.25769e-12	1.21207e-38	7.93653e-18	4.64594e-18	2.24075e-13	4.83958e-40	-2.44332	-2.44406	-2.07337	-3.66703	49.059	39.6532	285.945	195.615	223.56	255.467	198.608	171.438	583.062	535.456	ID=cds-WP_011550480.1; Parent=gene-MXAN_RS01675; Dbxref=Genbank:WP_011550480.1; Name=WP_011550480.1; gbkey=CDS; inference=COORDINATES: similar to AA sequence:RefSeq:WP_011550480.1; product=hypothetical protein; protein_id=WP_011550480.1; transl_table=11
cds-WP_011550481.1	401964	402560	-	TIGR02265 family protein	WP_011550481.1	0.00241737	2.93968e-06	0.00054841	0.0293972	0.00122982	1.07784e-06	0.000255819	0.0179862	-0.609763	-0.909577	-0.681478	-0.442481	390.19	363.629	564.284	584.67	718.587	696.353	559.016	649.916	565.01	459.192	ID=cds-WP_011550481.1; Parent=gene-MXAN_RS01680; Dbxref=Genbank:WP_011550481.1; Name=WP_011550481.1; gbkey=CDS; inference=COORDINATES: similar to AA sequence:RefSeq:WP_011550481.1; product=TIGR02265 family protein; protein_id=WP_011550481.1; transl_table=11
cds-WP_011550482.1	402557	403294	-	metallophosphatase	WP_011550482.1	6.20021e-07	0.00411874	0.0163259	0.0716777	1.92674e-07	0.00229103	0.0097386	0.0476075	1.18701	0.670411	0.561682	0.428703	310.327	415.093	159.703	159.752	207.592	249.286	247.685	245.05	260.843	279.368	ID=cds-WP_011550482.1; Parent=gene-MXAN_RS01685; Dbxref=Genbank:WP_011550482.1; Name=WP_011550482.1; gbkey=CDS; inference=COORDINATES: similar to AA sequence:RefSeq:WP_002638098.1; product=metallophosphatase; protein_id=WP_011550482.1; transl_table=11
cds-WP_011550483.1	403478	405337	+	N-acetylmuramoyl-L-alanine amidase	WP_011550483.1	2.63078e-21	2.65853e-26	1.67778e-17	3.76008e-10	2.13345e-22	1.76796e-27	2.00049e-18	8.51105e-11	2.28829	2.55143	2.04321	1.50985	3498.02	3621.94	695.089	761.81	471.606	742.708	916.357	810.7	1185.08	1314.96	ID=cds-WP_011550483.1; Parent=gene-MXAN_RS01690; Dbxref=Genbank:WP_011550483.1; Name=WP_011550483.1; gbkey=CDS; inference=COORDINATES: similar to AA sequence:RefSeq:WP_011550483.1; product=N-acetylmuramoyl-L-alanine amidase; protein_id=WP_011550483.1; transl_table=11
cds-WP_011550484.1	405345	406445	+	hypothetical protein	WP_011550484.1	0.351948	0.509731	0.0360748	0.000324629	0.287969	0.444392	0.0230913	0.000143386	-0.181219	0.130441	-0.380715	-0.634385	482.604	509.586	571.889	554.241	422.635	484.151	682.475	609.236	742.817	797.966	ID=cds-WP_011550484.1; Parent=gene-MXAN_RS01695; Dbxref=Genbank:WP_011550484.1; Name=WP_011550484.1; gbkey=CDS; inference=COORDINATES: similar to AA sequence:RefSeq:WP_011550484.1; product=hypothetical protein; protein_id=WP_011550484.1; transl_table=11
cds-WP_011550485.1	406435	409044	-	PAS domain-containing sensor histidine kinase	WP_011550485.1	7.85735e-42	2.47223e-38	3.43489e-25	4.17873e-20	2.4774e-43	9.05428e-40	2.39775e-26	4.27481e-21	-3.83389	-3.66044	-2.96081	-2.63979	34.2272	39.6532	491.277	567.282	487.574	452.217	240.017	339.971	223.838	239.229	ID=cds-WP_011550485.1; Parent=gene-MXAN_RS01700; Dbxref=Genbank:WP_011550485.1; Name=WP_011550485.1; gbkey=CDS; inference=COORDINATES: similar to AA sequence:RefSeq:WP_011550485.1; product=PAS domain-containing sensor histidine kinase; protein_id=WP_011550485.1; transl_table=11
cds-WP_011550486.1	409118	410101	-	hypothetical protein	WP_011550486.1	5.45882e-54	4.23892e-50	4.19628e-30	5.13706e-31	1.12739e-55	9.92174e-52	2.28216e-31	2.92112e-32	-5.85625	-5.63684	-4.35071	-4.41435	44.4954	21.0921	1609.2	2112.64	1598.99	1598.73	475.432	836.851	734.694	635.804	ID=cds-WP_011550486.1; Parent=gene-MXAN_RS01705; Dbxref=Genbank:WP_011550486.1; Name=WP_011550486.1; gbkey=CDS; inference=COORDINATES: similar to AA sequence:RefSeq:WP_011550486.1; product=hypothetical protein; protein_id=WP_011550486.1; transl_table=11
cds-WP_011550489.1	412565	413236	-	thioredoxin	WP_011550489.1	0.250727	0.309187	0.00442752	0.451496	0.19608	0.25142	0.00237585	0.37951	0.239389	-0.208303	-0.546414	-0.158886	480.322	518.023	392.413	452.087	625.969	528.445	691.677	768.082	546.056	569.173	ID=cds-WP_011550489.1; Parent=gene-MXAN_RS01720; Dbxref=Genbank:WP_011550489.1; Name=WP_011550489.1; gbkey=CDS; inference=COORDINATES: similar to AA sequence:RefSeq:WP_015345987.1; product=thioredoxin; protein_id=WP_011550489.1; transl_table=11
cds-WP_011550490.1	413402	414391	-	RimK family alpha-L-glutamate ligase	WP_011550490.1	2.1583e-10	5.41078e-08	3.85008e-06	8.67992e-12	4.62684e-11	1.65385e-08	1.36076e-06	1.70419e-12	1.40698	1.17874	0.993963	1.47344	561.326	500.306	208.374	192.354	215.044	253.406	235.416	298.322	186.832	195.076	ID=cds-WP_011550490.1; Parent=gene-MXAN_RS01725; Dbxref=Genbank:WP_011550490.1; Name=WP_011550490.1; gbkey=CDS; inference=COORDINATES: similar to AA sequence:RefSeq:WP_011550490.1; product=RimK family alpha-L-glutamate ligase; protein_id=WP_011550490.1; transl_table=11
cds-WP_011550493.1	416848	418464	+	pilus biogenesis operon protein	WP_011550493.1	0.440994	0.073622	0.0358078	0.45941	0.372868	0.0508553	0.0228858	0.387617	0.128618	0.280863	0.325826	0.123251	1054.2	1076.54	955.176	993.287	885.725	868.381	808.235	893.029	998.245	958.523	ID=cds-WP_011550493.1; Parent=gene-MXAN_RS01740; Dbxref=Genbank:WP_011550493.1; Name=WP_011550493.1; gbkey=CDS; inference=COORDINATES: similar to AA sequence:RefSeq:WP_011550493.1; product=pilus biogenesis operon protein; protein_id=WP_011550493.1; transl_table=11
cds-WP_011550496.1	420764	423664	+	isoleucine--tRNA ligase	WP_011550496.1	2.14138e-14	1.64505e-17	5.5316e-21	1.33473e-14	3.10461e-15	2.06565e-18	4.99618e-22	2.03985e-15	1.46282	1.60964	1.76315	1.42824	626.358	671.574	244.878	227.13	231.012	194.69	196.308	185.967	240.084	242.44	ID=cds-WP_011550496.1; Parent=gene-MXAN_RS01760; Dbxref=Genbank:WP_011550496.1; Name=WP_011550496.1; gbkey=CDS; inference=COORDINATES: similar to AA sequence:RefSeq:WP_013936460.1; product=isoleucine--tRNA ligase; protein_id=WP_011550496.1; transl_table=11
cds-WP_011550497.1	423736	424383	-	prepilin-type N-terminal cleavage/methylation domain-containing protein	WP_011550497.1	0.0115124	0.00904368	7.70752e-07	5.45384e-08	0.00655589	0.00529198	2.49595e-07	1.54462e-08	0.787381	0.807005	1.49449	1.63963	3158.03	2996.77	1747.61	1818.13	1716.09	1801.66	733.086	1452.87	983.804	991.437	ID=cds-WP_011550497.1; Parent=gene-MXAN_RS01765; Dbxref=Genbank:WP_011550497.1; Name=WP_011550497.1; gbkey=CDS; inference=COORDINATES: similar to AA sequence:RefSeq:WP_011550497.1; product=prepilin-type N-terminal cleavage/methylation domain-containing protein; protein_id=WP_011550497.1; transl_table=11
cds-WP_011550498.1	424386	425612	-	prepilin-type N-terminal cleavage/methylation domain-containing protein	WP_011550498.1	0.0758406	0.0137229	6.53682e-07	1.33099e-06	0.0511556	0.00830779	2.09524e-07	4.36517e-07	0.569441	0.770558	1.51642	1.47584	6862.56	6445.76	4473.21	4494.79	4172.06	3629.07	1566.63	3086.86	2476.66	2308	ID=cds-WP_011550498.1; Parent=gene-MXAN_RS01770; Dbxref=Genbank:WP_011550498.1; Name=WP_011550498.1; gbkey=CDS; inference=COORDINATES: similar to AA sequence:RefSeq:WP_011550498.1; product=prepilin-type N-terminal cleavage/methylation domain-containing protein; protein_id=WP_011550498.1; transl_table=11
cds-WP_011550499.1	425609	426139	-	prepilin-type N-terminal cleavage/methylation domain-containing protein	WP_011550499.1	0.0275558	0.00811291	1.42725e-07	1.38739e-08	0.0168491	0.00472052	4.25246e-08	3.67717e-09	0.811004	0.958473	1.8617	2.00444	3369.1	3433.8	1837.35	2039.83	1540.44	1960.29	570.519	1302.74	790.653	904.736	ID=cds-WP_011550499.1; Parent=gene-MXAN_RS01775; Dbxref=Genbank:WP_011550499.1; Name=WP_011550499.1; gbkey=CDS; inference=COORDINATES: similar to AA sequence:RefSeq:WP_011550499.1; product=prepilin-type N-terminal cleavage/methylation domain-containing protein; protein_id=WP_011550499.1; transl_table=11
cds-WP_011550501.1	430392	430901	-	hypothetical protein	WP_011550501.1	0.797259	0.124419	1.21058e-09	6.65556e-13	0.747643	0.0903808	2.82852e-10	1.18578e-13	-0.0881231	0.464645	1.75175	2.07113	820.312	852.123	930.841	847.663	691.972	520.204	183.271	314.788	185.93	211.935	ID=cds-WP_011550501.1; Parent=gene-MXAN_RS01785; Dbxref=Genbank:WP_011550501.1; Name=WP_011550501.1; gbkey=CDS; inference=COORDINATES: similar to AA sequence:RefSeq:WP_011550501.1; product=hypothetical protein; protein_id=WP_011550501.1; transl_table=11
cds-WP_011550502.1	430873	431673	-	hypothetical protein	WP_011550502.1	0.117561	0.220476	6.54326e-07	8.34125e-09	0.0833757	0.170965	2.0982e-07	2.14991e-09	-0.651831	0.515561	1.95593	2.25636	9163.77	10072.8	12608.9	17614	6815.39	6641.1	1371.09	3588.58	2006.42	2019.8	ID=cds-WP_011550502.1; Parent=gene-MXAN_RS01790; Dbxref=Genbank:WP_011550502.1; Name=WP_011550502.1; gbkey=CDS; inference=COORDINATES: similar to AA sequence:RefSeq:WP_011550502.1; product=hypothetical protein; protein_id=WP_011550502.1; transl_table=11
cds-WP_011550503.1	431829	432593	-	hypothetical protein	WP_011550503.1	0.881522	0.00109989	2.55578e-06	3.90416e-07	0.850799	0.000565618	8.82189e-07	1.21215e-07	-0.0373128	0.694008	0.990472	1.06854	397.036	366.16	430.438	354.28	242.723	228.684	208.577	174.344	180.514	183.034	ID=cds-WP_011550503.1; Parent=gene-MXAN_RS01795; Dbxref=Genbank:WP_011550503.1; Name=WP_011550503.1; gbkey=CDS; inference=COORDINATES: similar to AA sequence:RefSeq:WP_011550503.1; product=hypothetical protein; protein_id=WP_011550503.1; transl_table=11
cds-WP_011550504.1	432780	434201	+	endonuclease	WP_011550504.1	1.78938e-11	1.92725e-15	4.37369e-05	8.21797e-05	3.43931e-12	2.93479e-16	1.75839e-05	3.33109e-05	1.27477	1.49381	0.768015	0.741709	1135.2	1079.92	518.655	399.923	393.892	392.471	621.129	679.942	658.878	665.507	ID=cds-WP_011550504.1; Parent=gene-MXAN_RS01800; Dbxref=Genbank:WP_011550504.1; Name=WP_011550504.1; gbkey=CDS; inference=COORDINATES: similar to AA sequence:RefSeq:WP_011550504.1; product=endonuclease; protein_id=WP_011550504.1; transl_table=11
cds-WP_011550506.1	434755	435351	+	signal peptidase II	WP_011550506.1	0.520079	0.252155	0.928687	0.186557	0.451337	0.199245	0.907845	0.138602	0.193062	-0.314724	0.0284629	0.369942	111.809	123.178	86.6959	117.369	134.136	158.637	111.957	119.135	95.6727	86.7005	ID=cds-WP_011550506.1; Parent=gene-MXAN_RS01810; Dbxref=Genbank:WP_011550506.1; Name=WP_011550506.1; gbkey=CDS; gene=lspA; inference=COORDINATES: similar to AA sequence:RefSeq:WP_011550506.1; product=signal peptidase II; protein_id=WP_011550506.1; transl_table=11
cds-WP_011550507.1	435385	435993	+	signal peptidase II	WP_011550507.1	0.0244438	0.0551169	0.109903	0.0530894	0.0147646	0.0372454	0.0785803	0.0342672	1.26422	1.02688	0.838089	1.01957	43.3545	33.7474	9.12589	21.735	17.0332	20.6022	26.0721	16.4658	13.5386	24.0835	ID=cds-WP_011550507.1; Parent=gene-MXAN_RS01815; Dbxref=Genbank:WP_011550507.1; Name=WP_011550507.1; gbkey=CDS; gene=lspA; inference=COORDINATES: similar to AA sequence:RefSeq:WP_013936450.1; product=signal peptidase II; protein_id=WP_011550507.1; transl_table=11
cds-WP_011550509.1	437427	438644	+	hypothetical protein	WP_011550509.1	2.35783e-10	1.19768e-15	1.85615e-12	0.000766343	5.0903e-11	1.78259e-16	3.37087e-13	0.000357831	-1.1534	-1.44115	-1.27306	-0.626422	975.476	948.303	2243.45	2036.56	2751.92	2471.23	2076.57	2573.51	1525.35	1444.21	ID=cds-WP_011550509.1; Parent=gene-MXAN_RS01825; Dbxref=Genbank:WP_011550509.1; Name=WP_011550509.1; gbkey=CDS; inference=COORDINATES: similar to AA sequence:RefSeq:WP_011550509.1; product=hypothetical protein; protein_id=WP_011550509.1; transl_table=11
cds-WP_011550510.1	438875	439261	+	hypothetical protein	WP_011550510.1	8.55864e-06	1.10758e-07	7.87782e-15	7.46743e-26	3.11622e-06	3.47996e-08	1.17359e-15	5.41833e-27	-1.43578	-1.66614	-2.36691	-3.14867	41.0727	45.559	92.7799	140.19	117.103	158.637	245.384	202.433	387.204	383.73	ID=cds-WP_011550510.1; Parent=gene-MXAN_RS01830; Dbxref=Genbank:WP_011550510.1; Name=WP_011550510.1; gbkey=CDS; inference=COORDINATES: similar to AA sequence:RefSeq:WP_011550510.1; product=hypothetical protein; protein_id=WP_011550510.1; transl_table=11
cds-WP_011550512.1	439471	440298	-	SDR family NAD(P)-dependent oxidoreductase	WP_011550512.1	0.00226963	2.42163e-08	2.34037e-07	0.000973919	0.00114903	7.16187e-09	7.09553e-08	0.000461415	-1.04515	-1.80712	-1.67835	-1.10327	53.6226	63.2764	111.032	130.41	177.784	232.804	143.397	233.427	123.652	128.445	ID=cds-WP_011550512.1; Parent=gene-MXAN_RS01835; Dbxref=Genbank:WP_011550512.1; Name=WP_011550512.1; gbkey=CDS; inference=COORDINATES: similar to AA sequence:RefSeq:WP_011550512.1; product=SDR family NAD(P)-dependent oxidoreductase; protein_id=WP_011550512.1; transl_table=11
cds-WP_011550513.1	440476	440766	+	hypothetical protein	WP_011550513.1	0.966555	0.540831	0.197396	0.996039	0.953912	0.476643	0.151084	0.994983	-0.0316539	-0.371948	-0.726406	0.00330211	22.8181	12.6553	10.6469	23.9084	25.5497	19.572	22.238	35.8374	16.2463	18.464	ID=cds-WP_011550513.1; Parent=gene-MXAN_RS01840; Dbxref=Genbank:WP_011550513.1; Name=WP_011550513.1; gbkey=CDS; inference=COORDINATES: similar to AA sequence:RefSeq:WP_011550513.1; product=hypothetical protein; protein_id=WP_011550513.1; transl_table=11
cds-WP_011550514.1	440766	441671	+	outer membrane protein assembly factor BamD	WP_011550514.1	0.116593	7.32013e-06	5.39339e-06	0.0104964	0.082577	2.83412e-06	1.94037e-06	0.00587705	-0.30902	-0.814926	-0.823831	-0.479785	311.468	357.723	396.976	432.526	612.129	567.589	623.43	562.744	471.143	464.008	ID=cds-WP_011550514.1; Parent=gene-MXAN_RS01845; Dbxref=Genbank:WP_011550514.1; Name=WP_011550514.1; gbkey=CDS; inference=COORDINATES: similar to AA sequence:RefSeq:WP_013936441.1; product=outer membrane protein assembly factor BamD; protein_id=WP_011550514.1; transl_table=11
cds-WP_011550515.1	441692	442606	-	hypothetical protein	WP_011550515.1	0.44483	0.247424	0.220672	0.743131	0.377031	0.194996	0.171117	0.689005	-0.166996	0.245317	0.258211	-0.0752227	919.571	865.622	862.396	1137.82	750.524	755.069	725.418	767.114	991.024	889.483	ID=cds-WP_011550515.1; Parent=gene-MXAN_RS01850; Dbxref=Genbank:WP_011550515.1; Name=WP_011550515.1; gbkey=CDS; inference=COORDINATES: similar to AA sequence:RefSeq:WP_011550515.1; product=hypothetical protein; protein_id=WP_011550515.1; transl_table=11
cds-WP_011550516.1	442651	443976	-	magnesium transporter	WP_011550516.1	0.765932	0.604618	0.000231049	2.60274e-06	0.712044	0.542516	0.000102657	8.84064e-07	0.124635	0.204413	-1.27143	-1.60525	159.727	160.3	130.804	161.925	149.04	128.763	518.375	252.799	500.928	472.839	ID=cds-WP_011550516.1; Parent=gene-MXAN_RS01855; Dbxref=Genbank:WP_011550516.1; Name=WP_011550516.1; gbkey=CDS; gene=mgtE; inference=COORDINATES: similar to AA sequence:RefSeq:WP_002636269.1; product=magnesium transporter; protein_id=WP_011550516.1; transl_table=11
cds-WP_011550517.1	444118	445479	-	hypothetical protein	WP_011550517.1	9.49985e-31	6.73947e-31	3.07192e-34	3.46981e-18	4.63025e-32	3.52609e-32	1.39998e-35	4.05122e-19	-2.88494	-2.88225	-3.02958	-2.18926	103.823	102.93	769.617	757.463	883.595	640.727	748.422	940.489	506.343	436.714	ID=cds-WP_011550517.1; Parent=gene-MXAN_RS01860; Dbxref=Genbank:WP_011550517.1; Name=WP_011550517.1; gbkey=CDS; inference=COORDINATES: similar to AA sequence:RefSeq:WP_011550517.1; product=hypothetical protein; protein_id=WP_011550517.1; transl_table=11
cds-WP_011550520.1	446752	447081	+	membrane protein	WP_011550520.1	0.933129	0.341261	0.431395	0.001006	0.912701	0.280795	0.36594	0.000477585	-0.111836	-0.971092	-0.806537	-2.84425	3.42272	2.53106	3.04196	3.26024	3.19372	8.24086	5.36778	4.84289	16.2463	25.689	ID=cds-WP_011550520.1; Parent=gene-MXAN_RS01875; Dbxref=Genbank:WP_011550520.1; Name=WP_011550520.1; gbkey=CDS; inference=COORDINATES: similar to AA sequence:RefSeq:WP_011550520.1; product=membrane protein; protein_id=WP_011550520.1; transl_table=11
cds-WP_011550521.1	447225	448637	+	NAD(P)/FAD-dependent oxidoreductase	WP_011550521.1	0.278903	0.412091	0.110872	0.00461014	0.221571	0.348452	0.0793646	0.00242282	-0.672497	-0.511223	-0.923377	-1.56089	23.9591	5.9058	22.8147	22.8217	19.1623	21.6323	29.9062	24.2144	46.0312	38.5336	ID=cds-WP_011550521.1; Parent=gene-MXAN_RS01880; Dbxref=Genbank:WP_011550521.1; Name=WP_011550521.1; gbkey=CDS; inference=COORDINATES: similar to AA sequence:RefSeq:WP_011550521.1; product=NAD(P)/FAD-dependent oxidoreductase; protein_id=WP_011550521.1; transl_table=11
cds-WP_011550522.1	448779	449168	-	VOC family protein	WP_011550522.1	0.405319	0.0160393	0.278184	4.20516e-05	0.338408	0.00981175	0.222034	1.64374e-05	-0.381645	1.07836	-0.479468	-1.66689	88.9908	75.088	107.99	105.415	41.5183	36.0538	164.101	62.9576	259.038	260.904	ID=cds-WP_011550522.1; Parent=gene-MXAN_RS01885; Dbxref=Genbank:WP_011550522.1; Name=WP_011550522.1; gbkey=CDS; inference=COORDINATES: similar to AA sequence:RefSeq:WP_011550522.1; product=VOC family protein; protein_id=WP_011550522.1; transl_table=11
cds-WP_011550523.1	449257	450111	-	AraC family transcriptional regulator	WP_011550523.1	0.536358	0.00300146	0.119977	0.139046	0.467679	0.00164392	0.0868235	0.0997616	-0.253284	-1.01945	-0.559964	-0.538311	27.3818	41.3406	38.0245	44.5566	73.4555	67.9871	50.6105	52.3032	53.2518	48.167	ID=cds-WP_011550523.1; Parent=gene-MXAN_RS01890; Dbxref=Genbank:WP_011550523.1; Name=WP_011550523.1; gbkey=CDS; inference=COORDINATES: similar to AA sequence:RefSeq:WP_011550523.1; product=AraC family transcriptional regulator; protein_id=WP_011550523.1; transl_table=11
cds-WP_011550524.1	450744	451706	+	hypothetical protein	WP_011550524.1	0.00561533	0.0261673	0.529585	0.631501	0.00304077	0.016609	0.462648	0.563657	0.815544	0.63492	0.186947	-0.144884	114.091	129.084	56.2763	80.4193	74.5201	82.4086	96.6201	118.167	136.288	133.262	ID=cds-WP_011550524.1; Parent=gene-MXAN_RS01900; Dbxref=Genbank:WP_011550524.1; Name=WP_011550524.1; gbkey=CDS; inference=COORDINATES: similar to AA sequence:RefSeq:WP_002636249.1; product=hypothetical protein; protein_id=WP_011550524.1; transl_table=11
cds-WP_011550525.1	451737	452234	-	RraA family protein	WP_011550525.1	0.00368354	0.722227	0.195011	0.000710764	0.0019257	0.672465	0.149044	0.000329204	-0.762244	0.104654	-0.353987	-0.877175	426.699	426.061	727.029	719.427	411.99	381.14	675.574	412.614	769.894	796.36	ID=cds-WP_011550525.1; Parent=gene-MXAN_RS01905; Dbxref=Genbank:WP_011550525.1; Name=WP_011550525.1; gbkey=CDS; inference=COORDINATES: similar to AA sequence:RefSeq:WP_013936431.1; product=RraA family protein; protein_id=WP_011550525.1; transl_table=11
cds-WP_011550526.1	452250	453227	-	aldo/keto reductase	WP_011550526.1	0.739422	0.00124918	0.123176	0.0299148	0.683428	0.000646346	0.089359	0.0183533	-0.103732	0.877417	0.431851	-0.593822	528.24	498.618	585.578	518.379	304.468	254.437	470.831	288.636	761.771	787.53	ID=cds-WP_011550526.1; Parent=gene-MXAN_RS01910; Dbxref=Genbank:WP_011550526.1; Name=WP_011550526.1; gbkey=CDS; inference=COORDINATES: similar to AA sequence:RefSeq:WP_011550526.1; product=aldo/keto reductase; protein_id=WP_011550526.1; transl_table=11
cds-WP_011550530.1	455680	456975	+	glutamate-1-semialdehyde 2%2C1-aminomutase	WP_011550530.1	0.613775	0.049664	0.000108376	5.04056e-08	0.546872	0.0333077	4.61106e-05	1.42132e-08	-0.100715	0.356098	0.681939	0.950693	2966.36	2723.42	3041.96	3058.11	2281.38	2163.23	1572.76	1974.93	1469.39	1473.91	ID=cds-WP_011550530.1; Parent=gene-MXAN_RS01925; Dbxref=Genbank:WP_011550530.1; Name=WP_011550530.1; gbkey=CDS; gene=hemL; inference=COORDINATES: similar to AA sequence:RefSeq:WP_011550530.1; product=glutamate-1-semialdehyde 2%2C1-aminomutase; protein_id=WP_011550530.1; transl_table=11
cds-WP_011550533.1	459293	459472	+	hypothetical protein	WP_011550533.1	0.427761	0.273614	0.0831524	0.0519909	0.360089	0.218424	0.0578163	0.0334867	-1.35461	-1.73444	-2.54666	-2.82971	0	1.68737	0	4.34699	3.19372	3.09032	6.13461	4.84289	4.51286	8.83061	ID=cds-WP_011550533.1; Parent=gene-MXAN_RS36455; Dbxref=Genbank:WP_011550533.1; Name=WP_011550533.1; gbkey=CDS; inference=COORDINATES: similar to AA sequence:RefSeq:WP_011550533.1; product=hypothetical protein; protein_id=WP_011550533.1; transl_table=11
cds-WP_011550534.1	459424	462051	-	GAF domain-containing protein	WP_011550534.1	4.6952e-52	5.69255e-52	7.41376e-46	1.53516e-29	1.02786e-53	1.23836e-53	2.05172e-47	9.17334e-31	-2.53514	-2.52957	-2.37194	-1.89486	553.34	624.328	3372.02	3461.29	3550.35	3257.2	2815.79	3288.32	2257.33	2127.37	ID=cds-WP_011550534.1; Parent=gene-MXAN_RS01935; Dbxref=Genbank:WP_011550534.1; Name=WP_011550534.1; gbkey=CDS; inference=COORDINATES: similar to AA sequence:RefSeq:WP_011550534.1; product=GAF domain-containing protein; protein_id=WP_011550534.1; transl_table=11
cds-WP_011550536.1	463415	463825	+	hypothetical protein	WP_011550536.1	0.181745	0.145494	0.926403	0.921099	0.136377	0.107553	0.905485	0.901569	2.57133	2.8414	-0.133942	0.141815	2.28181	5.06212	0	1.08675	1.06457	0	6.13461	1.93716	3.61029	3.21113	ID=cds-WP_011550536.1; Parent=gene-MXAN_RS01950; Dbxref=Genbank:WP_011550536.1; Name=WP_011550536.1; gbkey=CDS; inference=COORDINATES: similar to AA sequence:RefSeq:WP_013936424.1; product=hypothetical protein; protein_id=WP_011550536.1; transl_table=11
cds-WP_011550539.1	465949	467058	+	redox-regulated ATPase YchF	WP_011550539.1	3.57276e-13	2.64585e-10	6.46414e-05	0.0466708	5.85868e-14	6.53174e-11	2.65045e-05	0.029713	2.14997	1.86373	1.19559	0.617941	4147.2	4095.25	1003.85	854.184	869.756	1394.77	2193.12	1404.44	2695.08	2675.67	ID=cds-WP_011550539.1; Parent=gene-MXAN_RS01970; Dbxref=Genbank:WP_011550539.1; Name=WP_011550539.1; gbkey=CDS; gene=ychF; inference=COORDINATES: similar to AA sequence:RefSeq:WP_002612052.1; product=redox-regulated ATPase YchF; protein_id=WP_011550539.1; transl_table=11
cds-WP_011550541.1	467571	468875	-	helix-turn-helix domain-containing protein	WP_011550541.1	8.49045e-05	0.000160043	0.00523495	0.0230175	3.48227e-05	7.34442e-05	0.00284272	0.0137921	-1.24531	-1.17794	-0.887177	-0.737111	36.509	38.8095	97.3428	82.5928	92.6178	78.2882	63.6466	76.5177	64.0826	61.8143	ID=cds-WP_011550541.1; Parent=gene-MXAN_RS01980; Dbxref=Genbank:WP_011550541.1; Name=WP_011550541.1; gbkey=CDS; inference=COORDINATES: similar to AA sequence:RefSeq:WP_011550541.1; product=helix-turn-helix domain-containing protein; protein_id=WP_011550541.1; transl_table=11
cds-WP_011550542.1	468955	469761	+	class I SAM-dependent methyltransferase	WP_011550542.1	0.746701	0.518939	0.710893	0.861597	0.691493	0.453991	0.654417	0.83028	-0.387893	-0.705041	0.446212	-0.20403	9.12726	1.68737	4.56294	8.69398	13.8394	3.09032	4.60096	2.90573	6.31801	5.61948	ID=cds-WP_011550542.1; Parent=gene-MXAN_RS01985; Dbxref=Genbank:WP_011550542.1; Name=WP_011550542.1; gbkey=CDS; inference=COORDINATES: similar to AA sequence:RefSeq:WP_011550542.1; product=class I SAM-dependent methyltransferase; protein_id=WP_011550542.1; transl_table=11
cds-WP_011550543.1	469778	470281	+	cupin domain-containing protein	WP_011550543.1	0.332489	0.748223	0.595725	0.250485	0.26991	0.702689	0.529616	0.193787	-1.67778	-0.615331	1.23426	-1.8991	2.28181	0	4.56294	2.1735	1.06457	2.06022	0	0.968578	3.61029	4.01391	ID=cds-WP_011550543.1; Parent=gene-MXAN_RS01990; Dbxref=Genbank:WP_011550543.1; Name=WP_011550543.1; gbkey=CDS; inference=COORDINATES: similar to AA sequence:RefSeq:WP_013936416.1; product=cupin domain-containing protein; protein_id=WP_011550543.1; transl_table=11
cds-WP_011550544.1	470295	470792	+	hypothetical protein	WP_011550544.1	0.355759	0.58759	0.972795	0.44117	0.291641	0.524648	0.962749	0.369191	-0.308798	-0.185126	-0.0135464	0.262639	117.513	124.866	115.595	182.574	154.363	121.553	108.889	136.569	110.114	92.32	ID=cds-WP_011550544.1; Parent=gene-MXAN_RS01995; Dbxref=Genbank:WP_011550544.1; Name=WP_011550544.1; gbkey=CDS; inference=COORDINATES: similar to AA sequence:RefSeq:WP_011550544.1; product=hypothetical protein; protein_id=WP_011550544.1; transl_table=11
cds-WP_011550545.1	470850	473210	+	hypothetical protein	WP_011550545.1	0.0288986	0.00805143	0.0417467	0.902713	0.0177856	0.0046781	0.0271011	0.880341	-0.618658	-0.737702	-0.576327	0.0392988	2117.52	2032.44	3078.47	3292.84	3261.85	3657.91	2256.77	3932.43	2109.31	1929.09	ID=cds-WP_011550545.1; Parent=gene-MXAN_RS02000; Dbxref=Genbank:WP_011550545.1; Name=WP_011550545.1; gbkey=CDS; inference=COORDINATES: similar to AA sequence:RefSeq:WP_011550545.1; product=hypothetical protein; protein_id=WP_011550545.1; transl_table=11
cds-WP_011550546.1	473242	474039	-	TIGR00266 family protein	WP_011550546.1	7.29456e-13	4.15528e-13	2.65748e-12	9.56044e-13	1.22831e-13	7.92953e-14	4.89199e-13	1.73228e-13	3.7601	3.76496	3.61691	3.68945	1099.83	1017.49	88.2169	68.4651	33.0018	122.583	52.1442	121.072	83.0367	81.0811	ID=cds-WP_011550546.1; Parent=gene-MXAN_RS02005; Dbxref=Genbank:WP_011550546.1; Name=WP_011550546.1; gbkey=CDS; inference=COORDINATES: similar to AA sequence:RefSeq:WP_011550546.1; product=TIGR00266 family protein; protein_id=WP_011550546.1; transl_table=11
cds-WP_011550549.1	476067	477161	+	type IV pilus twitching motility protein PilT	WP_011550549.1	3.75224e-07	4.06147e-05	0.000249395	6.37362e-05	1.13606e-07	1.72625e-05	0.000111529	2.55542e-05	1.41758	1.11316	0.985644	1.07636	294.354	273.354	103.427	108.675	109.651	152.456	153.365	132.695	112.822	155.74	ID=cds-WP_011550549.1; Parent=gene-MXAN_RS02020; Dbxref=Genbank:WP_011550549.1; Name=WP_011550549.1; gbkey=CDS; inference=COORDINATES: similar to AA sequence:RefSeq:WP_011550549.1; product=type IV pilus twitching motility protein PilT; protein_id=WP_011550549.1; transl_table=11
cds-WP_011550551.1	477945	478718	+	hypothetical protein	WP_011550551.1	0.252305	0.928877	0.0767768	0.0609942	0.197661	0.91119	0.0528653	0.0397845	0.372244	-0.0319879	0.556831	0.591394	583.004	519.71	445.648	406.444	474.799	652.058	276.057	474.603	342.075	389.35	ID=cds-WP_011550551.1; Parent=gene-MXAN_RS02030; Dbxref=Genbank:WP_011550551.1; Name=WP_011550551.1; gbkey=CDS; inference=COORDINATES: similar to AA sequence:RefSeq:WP_011550551.1; product=hypothetical protein; protein_id=WP_011550551.1; transl_table=11
cds-WP_011550552.1	478915	479796	-	LysM peptidoglycan-binding domain-containing protein	WP_011550552.1	0.444802	0.591176	0.0841454	0.127744	0.376946	0.528583	0.0585994	0.0907735	-0.323148	0.233478	0.708828	0.63016	52.4817	64.1201	48.6714	95.6338	54.2932	45.3247	32.2067	39.7117	37.908	37.7308	ID=cds-WP_011550552.1; Parent=gene-MXAN_RS02035; Dbxref=Genbank:WP_011550552.1; Name=WP_011550552.1; gbkey=CDS; inference=COORDINATES: similar to AA sequence:RefSeq:WP_011550552.1; product=LysM peptidoglycan-binding domain-containing protein; protein_id=WP_011550552.1; transl_table=11
cds-WP_011550553.1	479776	480420	+	protein phosphatase	WP_011550553.1	4.2609e-08	2.64711e-07	3.91466e-05	2.42685e-05	1.15982e-08	8.63054e-08	1.56144e-05	9.27235e-06	-1.75641	-1.64546	-1.3282	-1.36257	187.109	172.112	532.344	679.217	479.058	643.817	324.368	578.241	440.455	482.472	ID=cds-WP_011550553.1; Parent=gene-MXAN_RS02040; Dbxref=Genbank:WP_011550553.1; Name=WP_011550553.1; gbkey=CDS; inference=COORDINATES: similar to AA sequence:RefSeq:WP_011550553.1; product=protein phosphatase; protein_id=WP_011550553.1; transl_table=11
cds-WP_011550554.1	480477	480698	+	hypothetical protein	WP_011550554.1	0.355078	0.0297608	0.0254362	0.0143688	0.291034	0.0190538	0.0157282	0.00824974	-0.623287	-1.30558	-1.32879	-1.44634	11.4091	10.9679	10.6469	22.8217	15.9686	39.1441	25.3053	30.9945	27.0772	33.7169	ID=cds-WP_011550554.1; Parent=gene-MXAN_RS02045; Dbxref=Genbank:WP_011550554.1; Name=WP_011550554.1; gbkey=CDS; inference=COORDINATES: similar to AA sequence:RefSeq:WP_011550554.1; product=hypothetical protein; protein_id=WP_011550554.1; transl_table=11
cds-WP_011550555.1	480798	481913	+	hypothetical protein	WP_011550555.1	8.66255e-06	1.10218e-06	0.000179475	0.0442824	3.16101e-06	3.8363e-07	7.86299e-05	0.0280705	-1.1652	-1.26865	-0.986698	-0.549165	1892.77	2094.87	3953.03	4989.26	4420.11	5188.65	3088.78	4815.77	2825.05	3010.44	ID=cds-WP_011550555.1; Parent=gene-MXAN_RS02050; Dbxref=Genbank:WP_011550555.1; Name=WP_011550555.1; gbkey=CDS; inference=COORDINATES: similar to AA sequence:RefSeq:WP_011550555.1; product=hypothetical protein; protein_id=WP_011550555.1; transl_table=11
cds-WP_011550556.1	481980	483794	-	acyl-CoA dehydrogenase	WP_011550556.1	2.07526e-08	7.62023e-10	6.93301e-09	9.31491e-13	5.4746e-09	1.95358e-10	1.76595e-09	1.68394e-13	2.54876	2.78014	2.62244	3.22302	2195.11	2122.71	460.857	278.207	159.686	468.699	278.358	423.269	240.084	222.371	ID=cds-WP_011550556.1; Parent=gene-MXAN_RS02055; Dbxref=Genbank:WP_011550556.1; Name=WP_011550556.1; gbkey=CDS; inference=COORDINATES: similar to AA sequence:RefSeq:WP_002636216.1; product=acyl-CoA dehydrogenase; protein_id=WP_011550556.1; transl_table=11
cds-WP_011550557.1	483850	484974	-	slipin family protein	WP_011550557.1	3.51152e-06	8.81451e-07	0.0186095	0.0063345	1.21257e-06	3.02676e-07	0.0112405	0.0034084	1.78777	1.82123	0.79477	-0.854546	94.6953	69.1822	25.8567	21.735	23.4206	22.6624	54.4447	38.7431	142.606	151.726	ID=cds-WP_011550557.1; Parent=gene-MXAN_RS02060; Dbxref=Genbank:WP_011550557.1; Name=WP_011550557.1; gbkey=CDS; inference=COORDINATES: similar to AA sequence:RefSeq:WP_002636215.1; product=slipin family protein; protein_id=WP_011550557.1; transl_table=11
cds-WP_011550565.1	491641	492426	-	subclass B1 metallo-beta-lactamase MYX-1	WP_011550565.1	1.30842e-23	1.30122e-18	5.74262e-06	3.30756e-12	9.36773e-25	1.48521e-19	2.07392e-06	6.25263e-13	-5.23787	-4.61354	-2.42939	-3.67223	68.4544	61.5891	2112.64	2789.68	1034.76	2145.71	152.598	548.215	836.685	819.641	ID=cds-WP_011550565.1; Parent=gene-MXAN_RS02100; Dbxref=Genbank:WP_011550565.1; Name=WP_011550565.1; gbkey=CDS; inference=COORDINATES: similar to AA sequence:RefSeq:WP_011550565.1; product=subclass B1 metallo-beta-lactamase MYX-1; protein_id=WP_011550565.1; transl_table=11
cds-WP_011550566.1	493172	493924	-	class I SAM-dependent methyltransferase	WP_011550566.1	0.287581	0.618623	0.198491	0.194472	0.228861	0.557468	0.152087	0.145365	-0.27738	-0.134209	-0.321876	-0.326952	140.332	156.082	168.829	190.181	177.784	148.336	204.743	165.627	181.417	191.062	ID=cds-WP_011550566.1; Parent=gene-MXAN_RS02110; Dbxref=Genbank:WP_011550566.1; Name=WP_011550566.1; gbkey=CDS; inference=COORDINATES: similar to AA sequence:RefSeq:WP_011550566.1; product=class I SAM-dependent methyltransferase; protein_id=WP_011550566.1; transl_table=11
cds-WP_011550567.1	493937	496063	-	glycogen debranching enzyme GlgX	WP_011550567.1	4.78047e-58	2.78576e-41	4.77851e-50	2.84255e-54	8.42489e-60	8.93682e-43	1.12505e-51	5.79233e-56	-3.6389	-3.06632	-3.36602	-3.50392	102.682	71.7133	1057.08	1092.18	773.944	671.63	956.999	821.354	954.019	1003.48	ID=cds-WP_011550567.1; Parent=gene-MXAN_RS02115; Dbxref=Genbank:WP_011550567.1; Name=WP_011550567.1; gbkey=CDS; gene=glgX; inference=COORDINATES: similar to AA sequence:RefSeq:WP_011550567.1; product=glycogen debranching enzyme GlgX; protein_id=WP_011550567.1; transl_table=11
cds-WP_011550568.1	496130	497401	-	hypothetical protein	WP_011550568.1	0.00012453	2.37096e-06	0.0172891	0.900687	5.22092e-05	8.59527e-07	0.0103763	0.878118	-0.897707	-1.07568	-0.56403	-0.0343756	155.163	128.24	241.836	282.554	304.468	290.49	188.639	229.553	146.217	142.895	ID=cds-WP_011550568.1; Parent=gene-MXAN_RS02120; Dbxref=Genbank:WP_011550568.1; Name=WP_011550568.1; gbkey=CDS; inference=COORDINATES: similar to AA sequence:RefSeq:WP_011550568.1; product=hypothetical protein; protein_id=WP_011550568.1; transl_table=11
cds-WP_011550569.1	497605	497877	+	hypothetical protein	WP_011550569.1	0.000478765	0.129071	0.586488	0.53938	0.000217003	0.0942218	0.519919	0.469423	-1.1495	-0.526529	0.207003	-0.227613	66.1726	59.058	111.032	164.099	81.9721	97.8602	46.7764	61.989	64.0826	81.8838	ID=cds-WP_011550569.1; Parent=gene-MXAN_RS02125; Dbxref=Genbank:WP_011550569.1; Name=WP_011550569.1; gbkey=CDS; inference=COORDINATES: similar to AA sequence:RefSeq:WP_011550569.1; product=hypothetical protein; protein_id=WP_011550569.1; transl_table=11
cds-WP_011550570.1	498027	498674	-	hypothetical protein	WP_011550570.1	0.86284	0.0146397	0.210945	0.163607	0.827701	0.00890717	0.162732	0.119906	0.0951111	1.22798	0.607254	0.678867	49.059	27.8416	42.5875	29.3422	13.8394	18.5419	29.1394	20.3401	21.6617	25.689	ID=cds-WP_011550570.1; Parent=gene-MXAN_RS02130; Dbxref=Genbank:WP_011550570.1; Name=WP_011550570.1; gbkey=CDS; inference=COORDINATES: similar to AA sequence:RefSeq:WP_011550570.1; product=hypothetical protein; protein_id=WP_011550570.1; transl_table=11
cds-WP_011550571.1	498689	499402	-	MOSC domain-containing protein	WP_011550571.1	0.00115611	0.00389594	0.0121338	0.132781	0.0005561	0.00216026	0.00704837	0.0946816	1.37478	1.14511	0.961054	0.577523	51.3408	57.3706	22.8147	19.5615	29.808	19.572	25.3053	30.9945	36.1029	36.928	ID=cds-WP_011550571.1; Parent=gene-MXAN_RS02135; Dbxref=Genbank:WP_011550571.1; Name=WP_011550571.1; gbkey=CDS; inference=COORDINATES: similar to AA sequence:RefSeq:WP_011550571.1; product=MOSC domain-containing protein; protein_id=WP_011550571.1; transl_table=11
cds-WP_011550572.1	499519	500040	-	hypothetical protein	WP_011550572.1	0.000706813	0.0145307	0.0342253	7.75536e-20	0.000328931	0.00883486	0.0217707	8.14724e-21	-1.23202	-0.900388	-0.780528	-2.94501	27.3818	21.9358	60.8393	54.3374	46.8412	44.2946	42.1754	41.6488	208.494	167.782	ID=cds-WP_011550572.1; Parent=gene-MXAN_RS02140; Dbxref=Genbank:WP_011550572.1; Name=WP_011550572.1; gbkey=CDS; inference=COORDINATES: similar to AA sequence:RefSeq:WP_011550572.1; product=hypothetical protein; protein_id=WP_011550572.1; transl_table=11
cds-WP_011550573.1	500069	502543	-	hypothetical protein	WP_011550573.1	0.000125924	1.03062e-05	1.28066e-05	1.61679e-13	5.28281e-05	4.0569e-06	4.81901e-06	2.71803e-14	-2.08134	-2.31569	-2.27789	-3.67582	7.98635	7.59317	39.5455	27.1687	31.9372	45.3247	32.2067	43.586	113.724	85.095	ID=cds-WP_011550573.1; Parent=gene-MXAN_RS02145; Dbxref=Genbank:WP_011550573.1; Name=WP_011550573.1; gbkey=CDS; inference=COORDINATES: similar to AA sequence:RefSeq:WP_011550573.1; product=hypothetical protein; protein_id=WP_011550573.1; transl_table=11
cds-WP_011550575.1	505526	505810	+	hypothetical protein	WP_011550575.1	9.16112e-08	5.67265e-08	1.78755e-14	8.2924e-11	2.60088e-08	1.74014e-08	2.74913e-15	1.75827e-11	1.26229	1.25722	1.78602	1.49586	375.358	372.065	142.972	167.359	139.459	173.058	97.3869	120.104	140.801	124.431	ID=cds-WP_011550575.1; Parent=gene-MXAN_RS02155; Dbxref=Genbank:WP_011550575.1; Name=WP_011550575.1; gbkey=CDS; inference=COORDINATES: similar to AA sequence:RefSeq:WP_011550575.1; product=hypothetical protein; protein_id=WP_011550575.1; transl_table=11
cds-WP_011550576.1	505823	506695	-	hypothetical protein	WP_011550576.1	1.88633e-25	1.65206e-19	0.000103255	2.65949e-07	1.22327e-26	1.75601e-20	4.37442e-05	8.13996e-08	-5.34013	-4.63713	-2.04436	-2.68244	489.449	521.398	23578.3	17372.7	11689	13466.6	760.692	3410.36	3324.17	3165.37	ID=cds-WP_011550576.1; Parent=gene-MXAN_RS02160; Dbxref=Genbank:WP_011550576.1; Name=WP_011550576.1; gbkey=CDS; inference=COORDINATES: similar to AA sequence:RefSeq:WP_011550576.1; product=hypothetical protein; protein_id=WP_011550576.1; transl_table=11
cds-WP_011550577.1	506898	507947	+	NAD(P)/FAD-dependent oxidoreductase	WP_011550577.1	0.000468861	1.70864e-07	4.80175e-12	3.34144e-16	0.000212192	5.45549e-08	9.09046e-13	4.51323e-17	1.17713	1.74645	2.33038	2.82098	301.199	242.982	142.972	98.894	68.1327	93.7398	42.9423	65.8633	44.226	32.9141	ID=cds-WP_011550577.1; Parent=gene-MXAN_RS02165; Dbxref=Genbank:WP_011550577.1; Name=WP_011550577.1; gbkey=CDS; inference=COORDINATES: similar to AA sequence:RefSeq:WP_011550577.1; product=NAD(P)/FAD-dependent oxidoreductase; protein_id=WP_011550577.1; transl_table=11
cds-WP_011550579.1	508945	510342	+	DUF4340 domain-containing protein	WP_011550579.1	8.48931e-14	6.47143e-15	2.09709e-17	1.15014e-23	1.30794e-14	1.03268e-15	2.52067e-18	9.64385e-25	1.5981	1.64344	1.77784	2.12148	684.544	588.049	211.416	208.656	189.494	217.353	166.401	205.339	144.412	147.712	ID=cds-WP_011550579.1; Parent=gene-MXAN_RS02175; Dbxref=Genbank:WP_011550579.1; Name=WP_011550579.1; gbkey=CDS; inference=COORDINATES: similar to AA sequence:RefSeq:WP_011550579.1; product=DUF4340 domain-containing protein; protein_id=WP_011550579.1; transl_table=11
cds-WP_011550580.1	511077	511481	+	hypothetical protein	WP_011550580.1	0.0107012	0.000181335	1.17112e-06	1.89131e-05	0.00606739	8.39139e-05	3.86182e-07	7.13864e-06	0.792603	1.13977	1.47739	1.28732	135.768	134.146	83.654	72.8121	59.6161	62.8366	41.4086	56.1775	45.1286	65.0254	ID=cds-WP_011550580.1; Parent=gene-MXAN_RS02185; Dbxref=Genbank:WP_011550580.1; Name=WP_011550580.1; gbkey=CDS; inference=COORDINATES: similar to AA sequence:RefSeq:WP_011550580.1; product=hypothetical protein; protein_id=WP_011550580.1; transl_table=11
cds-WP_011550581.1	511494	512075	-	phosphatase	WP_011550581.1	0.00104322	0.000253736	0.0555978	0.661899	0.000499275	0.000119479	0.037109	0.597559	0.970161	1.06587	0.568584	-0.142696	371.936	427.749	205.332	203.222	157.557	224.563	328.202	210.181	416.086	467.22	ID=cds-WP_011550581.1; Parent=gene-MXAN_RS02190; Dbxref=Genbank:WP_011550581.1; Name=WP_011550581.1; gbkey=CDS; inference=COORDINATES: similar to AA sequence:RefSeq:WP_011550581.1; product=phosphatase; protein_id=WP_011550581.1; transl_table=11
cds-WP_011550584.1	514303	515229	-	inositol phosphorylceramide synthase	WP_011550584.1	3.72203e-18	1.30983e-22	4.21007e-14	1.21088e-11	3.8691e-19	1.11091e-23	6.64869e-15	2.40242e-12	1.82439	2.04478	1.57801	1.41796	3337.15	3502.14	1066.21	867.225	732.426	925.037	1262.2	1027.66	1281.65	1278.03	ID=cds-WP_011550584.1; Parent=gene-MXAN_RS02205; Dbxref=Genbank:WP_011550584.1; Name=WP_011550584.1; gbkey=CDS; inference=COORDINATES: similar to AA sequence:RefSeq:WP_011550584.1; product=inositol phosphorylceramide synthase; protein_id=WP_011550584.1; transl_table=11
cds-WP_011550585.1	515207	516541	-	inositol-3-phosphate synthase	WP_011550585.1	3.40855e-16	3.97392e-19	2.22878e-09	2.79596e-08	4.14395e-17	4.37169e-20	5.36098e-10	7.67224e-09	2.34993	2.5646	1.73248	1.61158	17887.1	17494.7	4035.16	2907.05	2796.63	3184.06	6738.87	3907.24	5726.82	5851.48	ID=cds-WP_011550585.1; Parent=gene-MXAN_RS02210; Dbxref=Genbank:WP_011550585.1; Name=WP_011550585.1; gbkey=CDS; inference=COORDINATES: similar to AA sequence:RefSeq:WP_014393273.1; product=inositol-3-phosphate synthase; protein_id=WP_011550585.1; transl_table=11
cds-WP_011550586.1	516941	517468	-	pyridoxamine 5'-phosphate oxidase	WP_011550586.1	0.114843	0.203519	0.997132	0.355861	0.0811477	0.156471	0.995073	0.290402	-1.39384	-1.13004	0.00527194	-0.842519	3.42272	5.06212	10.6469	11.9542	12.7749	6.18065	3.83413	4.84289	10.8309	4.8167	ID=cds-WP_011550586.1; Parent=gene-MXAN_RS02215; Dbxref=Genbank:WP_011550586.1; Name=WP_011550586.1; gbkey=CDS; inference=COORDINATES: similar to AA sequence:RefSeq:WP_011550586.1; product=pyridoxamine 5'-phosphate oxidase; protein_id=WP_011550586.1; transl_table=11
cds-WP_011550587.1	517593	518087	+	hypothetical protein	WP_011550587.1	1.31498e-18	3.02061e-25	2.75894e-15	1.6599e-08	1.31625e-19	2.14599e-26	3.96196e-16	4.44056e-09	2.2496	2.64496	1.99246	1.42721	1669.15	1581.91	360.473	323.851	200.14	319.333	450.127	366.122	639.021	569.976	ID=cds-WP_011550587.1; Parent=gene-MXAN_RS02220; Dbxref=Genbank:WP_011550587.1; Name=WP_011550587.1; gbkey=CDS; inference=COORDINATES: similar to AA sequence:RefSeq:WP_011550587.1; product=hypothetical protein; protein_id=WP_011550587.1; transl_table=11
cds-WP_011550588.1	518306	520036	+	hypothetical protein	WP_011550588.1	0.918491	0.378809	1.84517e-05	0.0706118	0.895095	0.316691	7.0804e-06	0.0468509	-0.0321066	0.243725	1.09964	0.483599	942.389	903.588	1043.39	845.49	705.812	852.929	343.538	519.158	694.078	626.171	ID=cds-WP_011550588.1; Parent=gene-MXAN_RS02225; Dbxref=Genbank:WP_011550588.1; Name=WP_011550588.1; gbkey=CDS; inference=COORDINATES: similar to AA sequence:RefSeq:WP_011550588.1; product=hypothetical protein; protein_id=WP_011550588.1; transl_table=11
cds-WP_011550589.1	520101	521111	+	zinc-binding alcohol dehydrogenase family protein	WP_011550589.1	5.2287e-08	8.10114e-05	0.596958	0.0351992	1.4391e-08	3.58935e-05	0.530794	0.0218329	-1.35473	-0.988562	-0.151826	-0.55009	192.813	169.581	474.546	451	340.663	377.019	160.267	243.113	267.161	262.51	ID=cds-WP_011550589.1; Parent=gene-MXAN_RS02230; Dbxref=Genbank:WP_011550589.1; Name=WP_011550589.1; gbkey=CDS; inference=COORDINATES: similar to AA sequence:RefSeq:WP_011550589.1; product=zinc-binding alcohol dehydrogenase family protein; protein_id=WP_011550589.1; transl_table=11
cds-WP_011550590.1	521331	521666	+	ribosome-associated translation inhibitor RaiA	WP_011550590.1	6.03542e-08	2.29186e-15	4.3226e-32	2.46619e-33	1.6736e-08	3.50579e-16	2.15446e-33	1.27673e-34	1.97681	2.85718	4.22125	4.30236	69358	69936.5	17243.4	18144.3	7499.91	11723.7	2316.58	5152.83	3603.07	3456.78	ID=cds-WP_011550590.1; Parent=gene-MXAN_RS02235; Dbxref=Genbank:WP_011550590.1; Name=WP_011550590.1; gbkey=CDS; inference=COORDINATES: similar to AA sequence:RefSeq:WP_011550590.1; product=ribosome-associated translation inhibitor RaiA; protein_id=WP_011550590.1; transl_table=11
cds-WP_011550591.1	521962	522576	+	hypothetical protein	WP_011550591.1	6.22424e-05	0.000259027	8.46225e-09	1.69484e-21	2.51181e-05	0.000122042	2.18809e-09	1.6008e-22	1.31405	1.19789	1.86582	3.04775	23134.2	22404.1	9013.34	9301.47	8986.06	10864.5	4023.54	8472.15	2845.81	2661.22	ID=cds-WP_011550591.1; Parent=gene-MXAN_RS02240; Dbxref=Genbank:WP_011550591.1; Name=WP_011550591.1; gbkey=CDS; inference=COORDINATES: similar to AA sequence:RefSeq:WP_011550591.1; product=hypothetical protein; protein_id=WP_011550591.1; transl_table=11
cds-WP_011550592.1	522573	523982	+	two-component sensor histidine kinase	WP_011550592.1	2.65966e-18	2.93145e-22	8.01619e-14	1.31069e-05	2.73546e-19	2.57909e-23	1.30016e-14	4.8454e-06	-2.59111	-2.86961	-2.22338	-1.32007	1233.32	1148.26	6725.78	7622.45	8577.26	8826.99	3788.89	7333.1	2883.72	3061.81	ID=cds-WP_011550592.1; Parent=gene-MXAN_RS02245; Dbxref=Genbank:WP_011550592.1; Name=WP_011550592.1; gbkey=CDS; inference=COORDINATES: similar to AA sequence:RefSeq:WP_011550592.1; product=two-component sensor histidine kinase; protein_id=WP_011550592.1; transl_table=11
cds-WP_011550593.1	523979	524746	+	response regulator	WP_011550593.1	0.00226683	1.62031e-05	0.107662	0.283652	0.0011473	6.53657e-06	0.0767256	0.22343	-0.812548	-1.12529	-0.442106	0.30463	2026.25	1877.2	3046.53	3806.88	3895.27	4619	2068.13	3236.02	1638.17	1522.08	ID=cds-WP_011550593.1; Parent=gene-MXAN_RS02250; Dbxref=Genbank:WP_011550593.1; Name=WP_011550593.1; gbkey=CDS; inference=COORDINATES: similar to AA sequence:RefSeq:WP_011550593.1; product=response regulator; protein_id=WP_011550593.1; transl_table=11
cds-WP_011550594.1	524750	525478	+	sensor histidine kinase	WP_011550594.1	0.000416312	4.2926e-05	0.00402016	0.924364	0.000186805	1.82862e-05	0.00214542	0.905782	-1.11338	-1.27605	-0.914158	-0.0353009	1577.87	1556.6	3057.17	3723.2	3784.56	3806.25	1980.71	3927.58	1642.68	1569.44	ID=cds-WP_011550594.1; Parent=gene-MXAN_RS02255; Dbxref=Genbank:WP_011550594.1; Name=WP_011550594.1; gbkey=CDS; inference=COORDINATES: similar to AA sequence:RefSeq:WP_002636181.1; product=sensor histidine kinase; protein_id=WP_011550594.1; transl_table=11
cds-WP_011550595.1	525475	525858	+	response regulator	WP_011550595.1	0.0747712	0.0149938	0.535426	0.25831	0.050321	0.00913294	0.468784	0.200339	-0.439039	-0.579626	-0.161484	0.288066	301.199	302.883	441.085	379.275	531.222	371.869	340.471	335.128	240.987	253.679	ID=cds-WP_011550595.1; Parent=gene-MXAN_RS02260; Dbxref=Genbank:WP_011550595.1; Name=WP_011550595.1; gbkey=CDS; inference=COORDINATES: similar to AA sequence:RefSeq:WP_011550595.1; product=response regulator; protein_id=WP_011550595.1; transl_table=11
cds-WP_011550596.1	525874	527277	+	peptidase M24 family protein	WP_011550596.1	0.0264003	0.0184756	0.386356	0.0787924	0.0160844	0.0114242	0.322367	0.0529514	-0.601129	-0.631419	-0.247067	0.483736	3380.51	3240.6	4823.03	5219.65	5013.07	5243.25	2907.04	4952.34	2366.54	2368.21	ID=cds-WP_011550596.1; Parent=gene-MXAN_RS02265; Dbxref=Genbank:WP_011550596.1; Name=WP_011550596.1; gbkey=CDS; inference=COORDINATES: similar to AA sequence:RefSeq:WP_002636179.1; product=peptidase M24 family protein; protein_id=WP_011550596.1; transl_table=11
cds-WP_011550597.1	527240	527911	-	carboxypeptidase regulatory-like domain-containing protein	WP_011550597.1	2.01837e-19	2.14093e-27	1.58386e-19	1.07314e-08	1.91472e-20	1.31173e-28	1.59411e-20	2.80438e-09	-2.51498	-3.00963	-2.51915	-1.61327	1251.58	1149.1	6973.7	6746.53	8559.16	10771.8	5022.71	8738.51	3854.89	3488.89	ID=cds-WP_011550597.1; Parent=gene-MXAN_RS02270; Dbxref=Genbank:WP_011550597.1; Name=WP_011550597.1; gbkey=CDS; inference=COORDINATES: similar to AA sequence:RefSeq:WP_011550597.1; product=carboxypeptidase regulatory-like domain-containing protein; protein_id=WP_011550597.1; transl_table=11
cds-WP_011550599.1	528601	530181	+	hypothetical protein	WP_011550599.1	0.133894	0.0305887	0.00114641	0.268802	0.0965059	0.0196428	0.00055766	0.209994	-0.370071	0.525525	0.777009	-0.277149	452.94	447.997	473.025	687.911	302.339	323.454	245.384	280.888	566.815	525.02	ID=cds-WP_011550599.1; Parent=gene-MXAN_RS02280; Dbxref=Genbank:WP_011550599.1; Name=WP_011550599.1; gbkey=CDS; inference=COORDINATES: similar to AA sequence:RefSeq:WP_011550599.1; product=hypothetical protein; protein_id=WP_011550599.1; transl_table=11
cds-WP_011550600.1	530459	531499	-	4-hydroxythreonine-4-phosphate dehydrogenase PdxA	WP_011550600.1	0.541393	0.0323687	0.00035129	0.000167711	0.473412	0.0208973	0.000159998	7.12133e-05	-0.128457	-0.409585	-0.665136	-0.699473	637.767	624.328	725.508	655.309	832.496	843.658	1095.03	904.652	1090.31	959.325	ID=cds-WP_011550600.1; Parent=gene-MXAN_RS02285; Dbxref=Genbank:WP_011550600.1; Name=WP_011550600.1; gbkey=CDS; gene=pdxA; inference=COORDINATES: similar to AA sequence:RefSeq:WP_011550600.1; product=4-hydroxythreonine-4-phosphate dehydrogenase PdxA; protein_id=WP_011550600.1; transl_table=11
cds-WP_011550601.1	531505	532482	-	peptidylprolyl isomerase	WP_011550601.1	0.00173869	0.0331509	0.935349	0.83732	0.000861088	0.021457	0.916185	0.801697	0.482107	0.32993	-0.014979	0.0357565	1515.12	1448.61	1079.9	1042.19	1157.19	1200.08	1579.66	1413.16	1473	1417.71	ID=cds-WP_011550601.1; Parent=gene-MXAN_RS02290; Dbxref=Genbank:WP_011550601.1; Name=WP_011550601.1; gbkey=CDS; inference=COORDINATES: similar to AA sequence:RefSeq:WP_011550601.1; product=peptidylprolyl isomerase; protein_id=WP_011550601.1; transl_table=11
cds-WP_011550602.1	532538	533587	-	foldase	WP_011550602.1	3.89655e-06	7.31946e-05	0.0107546	0.0711165	1.35572e-06	3.22588e-05	0.00617172	0.0471956	0.89605	0.760359	0.494796	0.357527	740.449	677.48	349.826	409.704	417.313	419.254	548.281	456.2	541.543	564.356	ID=cds-WP_011550602.1; Parent=gene-MXAN_RS02295; Dbxref=Genbank:WP_011550602.1; Name=WP_011550602.1; gbkey=CDS; inference=COORDINATES: similar to AA sequence:RefSeq:WP_011550602.1; product=foldase; protein_id=WP_011550602.1; transl_table=11
cds-WP_011550603.1	533643	534662	-	alpha/beta hydrolase	WP_011550603.1	0.0258012	0.131872	4.60808e-05	2.19512e-08	0.0156768	0.0965569	1.8596e-05	5.94191e-09	0.759221	0.518484	1.34513	1.84364	495.154	566.113	287.465	339.065	332.147	408.953	140.329	278.95	157.048	138.881	ID=cds-WP_011550603.1; Parent=gene-MXAN_RS02300; Dbxref=Genbank:WP_011550603.1; Name=WP_011550603.1; gbkey=CDS; inference=COORDINATES: similar to AA sequence:RefSeq:WP_011550603.1; product=alpha/beta hydrolase; protein_id=WP_011550603.1; transl_table=11
cds-WP_011550604.1	534768	535109	+	CBS domain-containing protein	WP_011550604.1	0.164247	0.0434381	0.662663	0.68408	0.121838	0.0287195	0.60138	0.620692	-1.00489	-1.365	-0.341494	-0.323486	3.42272	10.9679	13.6888	16.3012	20.2269	18.5419	7.66826	11.6229	11.7334	7.22504	ID=cds-WP_011550604.1; Parent=gene-MXAN_RS02305; Dbxref=Genbank:WP_011550604.1; Name=WP_011550604.1; gbkey=CDS; inference=COORDINATES: similar to AA sequence:RefSeq:WP_011550604.1; product=CBS domain-containing protein; protein_id=WP_011550604.1; transl_table=11
cds-WP_011550606.1	535425	535874	+	hypothetical protein	WP_011550606.1	9.02576e-14	2.56046e-26	8.45359e-21	5.18279e-11	1.39556e-14	1.69922e-27	7.78666e-22	1.08251e-11	-1.4723	-2.07427	-1.83326	-1.29842	1576.73	1682.31	4348.49	4694.75	6740.87	6986.19	4903.85	6713.21	3977.64	4039.6	ID=cds-WP_011550606.1; Parent=gene-MXAN_RS02315; Dbxref=Genbank:WP_011550606.1; Name=WP_011550606.1; gbkey=CDS; inference=COORDINATES: similar to AA sequence:RefSeq:WP_011550606.1; product=hypothetical protein; protein_id=WP_011550606.1; transl_table=11
cds-WP_011550608.1	535893	536207	-	hypothetical protein	WP_011550608.1	0.00171492	0.000162053	0.356804	0.337763	0.000848368	7.44108e-05	0.294119	0.272564	-0.714341	-0.840353	0.226823	0.237122	255.563	253.949	369.598	464.041	499.285	413.073	206.276	229.553	231.059	201.498	ID=cds-WP_011550608.1; Parent=gene-MXAN_RS02320; Dbxref=Genbank:WP_011550608.1; Name=WP_011550608.1; gbkey=CDS; inference=COORDINATES: similar to AA sequence:RefSeq:WP_011550608.1; product=hypothetical protein; protein_id=WP_011550608.1; transl_table=11
cds-WP_011550609.1	536240	536578	+	hypothetical protein	WP_011550609.1	0.000243785	2.40513e-19	1.35403e-23	1.78619e-15	0.000105596	2.60283e-20	1.05332e-24	2.53554e-16	-0.89107	-2.0077	-2.20895	-1.77856	85.568	78.4628	159.703	144.537	335.34	322.424	397.216	358.374	257.233	303.452	ID=cds-WP_011550609.1; Parent=gene-MXAN_RS02325; Dbxref=Genbank:WP_011550609.1; Name=WP_011550609.1; gbkey=CDS; inference=COORDINATES: similar to AA sequence:RefSeq:WP_011550609.1; product=hypothetical protein; protein_id=WP_011550609.1; transl_table=11
cds-WP_011550610.1	536595	537032	+	hypothetical protein	WP_011550610.1	0.171199	0.212735	0.0576518	0.250148	0.127828	0.164377	0.0386013	0.193492	0.51449	-0.426869	-0.621051	-0.393927	59.3272	51.4648	38.0245	39.1229	58.5515	89.6194	83.5841	86.2034	68.5955	76.2644	ID=cds-WP_011550610.1; Parent=gene-MXAN_RS02330; Dbxref=Genbank:WP_011550610.1; Name=WP_011550610.1; gbkey=CDS; inference=COORDINATES: similar to AA sequence:RefSeq:WP_011550610.1; product=hypothetical protein; protein_id=WP_011550610.1; transl_table=11
cds-WP_011550611.1	537051	537743	-	radical SAM protein	WP_011550611.1	0.775899	0.701071	0.079894	0.793408	0.723553	0.648561	0.0552427	0.747528	-0.0871689	0.111806	0.471935	0.0779991	158.586	170.425	185.56	165.186	157.557	147.305	140.329	95.8892	148.924	162.965	ID=cds-WP_011550611.1; Parent=gene-MXAN_RS02335; Dbxref=Genbank:WP_011550611.1; Name=WP_011550611.1; gbkey=CDS; inference=COORDINATES: similar to AA sequence:RefSeq:WP_011550611.1; product=radical SAM protein; protein_id=WP_011550611.1; transl_table=11
cds-WP_011550612.1	537833	538666	-	NAD(+) diphosphatase	WP_011550612.1	0.0035145	0.087043	1.12214e-05	0.0605317	0.00182911	0.0610607	4.18699e-06	0.0394461	-0.551735	-0.331015	0.831292	0.367026	508.845	542.49	772.659	769.417	689.843	633.516	266.089	326.411	389.911	425.475	ID=cds-WP_011550612.1; Parent=gene-MXAN_RS02340; Dbxref=Genbank:WP_011550612.1; Name=WP_011550612.1; gbkey=CDS; inference=COORDINATES: similar to AA sequence:RefSeq:WP_011550612.1; product=NAD(+) diphosphatase; protein_id=WP_011550612.1; transl_table=11
cds-WP_011550613.1	538739	539125	-	lactoylglutathione lyase	WP_011550613.1	7.11789e-17	4.39341e-15	1.32116e-06	1.74625e-05	8.19298e-18	6.93823e-16	4.39842e-07	6.55654e-06	-2.16155	-2.0243	-1.27649	-1.14168	104.963	108.835	427.396	528.159	479.058	391.441	244.618	274.108	198.566	272.946	ID=cds-WP_011550613.1; Parent=gene-MXAN_RS02345; Dbxref=Genbank:WP_011550613.1; Name=WP_011550613.1; gbkey=CDS; gene=gloA; inference=COORDINATES: similar to AA sequence:RefSeq:WP_011550613.1; product=lactoylglutathione lyase; protein_id=WP_011550613.1; transl_table=11
cds-WP_011550614.1	539190	541517	-	hypothetical protein	WP_011550614.1	1.02838e-05	7.93204e-07	1.41345e-09	1.19103e-05	3.78193e-06	2.71261e-07	3.32782e-10	4.38007e-06	0.760068	0.837192	1.01912	0.73721	634.344	639.514	393.934	359.713	357.696	355.387	299.062	330.285	385.398	378.913	ID=cds-WP_011550614.1; Parent=gene-MXAN_RS02350; Dbxref=Genbank:WP_011550614.1; Name=WP_011550614.1; gbkey=CDS; inference=COORDINATES: similar to AA sequence:RefSeq:WP_002636161.1; product=hypothetical protein; protein_id=WP_011550614.1; transl_table=11
cds-WP_011550615.1	541537	541929	-	hypothetical protein	WP_011550615.1	0.923175	0.131125	0.0186806	0.42262	0.901059	0.0959559	0.0112912	0.351805	0.0365182	-0.479916	-0.724891	-0.26803	189.391	190.673	139.93	228.217	274.66	255.467	251.519	377.745	233.766	223.976	ID=cds-WP_011550615.1; Parent=gene-MXAN_RS02355; Dbxref=Genbank:WP_011550615.1; Name=WP_011550615.1; gbkey=CDS; inference=COORDINATES: similar to AA sequence:RefSeq:WP_013936345.1; product=hypothetical protein; protein_id=WP_011550615.1; transl_table=11
cds-WP_011550616.1	541949	543139	-	2-nitropropane dioxygenase	WP_011550616.1	6.30233e-13	1.60126e-13	1.16972e-11	1.17346e-08	1.05863e-13	2.9212e-14	2.29983e-12	3.07948e-09	-1.38599	-1.41451	-1.30427	-1.10302	790.649	764.379	2036.59	2026.78	2274.99	1869.65	1706.19	2134.75	1700.45	1639.28	ID=cds-WP_011550616.1; Parent=gene-MXAN_RS02360; Dbxref=Genbank:WP_011550616.1; Name=WP_011550616.1; gbkey=CDS; inference=COORDINATES: similar to AA sequence:RefSeq:WP_011550616.1; product=2-nitropropane dioxygenase; protein_id=WP_011550616.1; transl_table=11
cds-WP_011550617.1	543838	544407	-	hypothetical protein	WP_011550617.1	0.367263	0.117859	0.486251	0.793312	0.302331	0.0851772	0.418967	0.747328	0.225414	-0.357091	-0.167022	0.0672277	156.304	147.645	135.367	124.976	208.656	180.269	164.868	176.281	144.412	145.304	ID=cds-WP_011550617.1; Parent=gene-MXAN_RS02365; Dbxref=Genbank:WP_011550617.1; Name=WP_011550617.1; gbkey=CDS; inference=COORDINATES: similar to AA sequence:RefSeq:WP_011550617.1; product=hypothetical protein; protein_id=WP_011550617.1; transl_table=11
cds-WP_011550618.1	544427	545782	-	hypothetical protein	WP_011550618.1	5.53268e-08	1.25093e-06	0.00128709	4.11073e-05	1.52581e-08	4.38334e-07	0.000632292	1.60286e-05	-1.21884	-1.08007	-0.732901	-0.917337	85.568	97.8676	215.979	213.003	194.817	194.69	159.5	146.255	168.781	179.021	ID=cds-WP_011550618.1; Parent=gene-MXAN_RS02370; Dbxref=Genbank:WP_011550618.1; Name=WP_011550618.1; gbkey=CDS; inference=COORDINATES: similar to AA sequence:RefSeq:WP_011550618.1; product=hypothetical protein; protein_id=WP_011550618.1; transl_table=11
cds-WP_011550619.1	546168	546998	+	hypothetical protein	WP_011550619.1	4.40489e-05	8.47946e-05	0.0166605	0.0399972	1.74485e-05	3.77215e-05	0.00996467	0.0251118	-1.41109	-1.34033	-0.845999	-0.738254	31.9454	37.9659	85.175	101.068	93.6824	84.4688	54.4447	72.6433	48.7389	68.2365	ID=cds-WP_011550619.1; Parent=gene-MXAN_RS02375; Dbxref=Genbank:WP_011550619.1; Name=WP_011550619.1; gbkey=CDS; inference=COORDINATES: similar to AA sequence:RefSeq:WP_011550619.1; product=hypothetical protein; protein_id=WP_011550619.1; transl_table=11
cds-WP_011550621.1	547771	548091	-	hypothetical protein	WP_011550621.1	0.590186	0.341015	0.497391	0.288258	0.522497	0.28054	0.42973	0.227535	0.228387	0.382283	0.27484	0.422257	70.7362	80.9938	73.0071	57.5976	77.7138	39.1441	68.2475	57.1461	52.3492	61.0115	ID=cds-WP_011550621.1; Parent=gene-MXAN_RS02380; Dbxref=Genbank:WP_011550621.1; Name=WP_011550621.1; gbkey=CDS; inference=COORDINATES: similar to AA sequence:RefSeq:WP_011550621.1; product=hypothetical protein; protein_id=WP_011550621.1; transl_table=11
cds-WP_011550624.1	550246	550485	+	Fis family transcriptional regulator	WP_011550624.1	2.46748e-06	8.1592e-08	2.13132e-07	3.64498e-12	8.29628e-07	2.53325e-08	6.42652e-08	6.92561e-13	-3.42646	-3.80859	-3.68542	-4.82481	3.42272	2.53106	27.3777	34.7759	45.7766	36.0538	28.3726	47.4603	79.4264	85.8978	ID=cds-WP_011550624.1; Parent=gene-MXAN_RS02390; Dbxref=Genbank:WP_011550624.1; Name=WP_011550624.1; gbkey=CDS; inference=COORDINATES: similar to AA sequence:RefSeq:WP_011550624.1; product=Fis family transcriptional regulator; protein_id=WP_011550624.1; transl_table=11
cds-WP_011550626.1	550527	552242	-	hypothetical protein	WP_011550626.1	0.614309	0.957167	0.931428	0.708424	0.54749	0.945306	0.910909	0.648243	-0.279492	0.0319107	0.0510306	-0.204364	23.9591	20.2485	27.3777	26.0819	25.5497	17.5118	23.7716	18.403	32.4926	18.464	ID=cds-WP_011550626.1; Parent=gene-MXAN_RS02395; Dbxref=Genbank:WP_011550626.1; Name=WP_011550626.1; gbkey=CDS; inference=COORDINATES: similar to AA sequence:RefSeq:WP_011550626.1; product=hypothetical protein; protein_id=WP_011550626.1; transl_table=11
cds-WP_011550627.1	552681	553145	+	hemerythrin domain-containing protein	WP_011550627.1	0.623839	0.22393	0.564674	0.524265	0.557788	0.174057	0.496957	0.453597	-0.495359	-1.06949	-0.543628	-0.596678	6.84544	2.53106	6.08393	6.52049	8.51658	10.3011	4.60096	8.7172	6.31801	7.22504	ID=cds-WP_011550627.1; Parent=gene-MXAN_RS02400; Dbxref=Genbank:WP_011550627.1; Name=WP_011550627.1; gbkey=CDS; inference=COORDINATES: similar to AA sequence:RefSeq:WP_011550627.1; product=hemerythrin domain-containing protein; protein_id=WP_011550627.1; transl_table=11
cds-WP_011550629.1	554072	554461	+	VOC family protein	WP_011550629.1	0.702383	0.820357	0.366562	0.00705573	0.642425	0.786359	0.303879	0.0038227	-0.153052	-0.0881683	-0.326849	-0.902231	66.1726	63.2764	56.2763	85.8531	81.9721	55.6258	92.786	68.769	124.555	117.206	ID=cds-WP_011550629.1; Parent=gene-MXAN_RS02405; Dbxref=Genbank:WP_011550629.1; Name=WP_011550629.1; gbkey=CDS; inference=COORDINATES: similar to AA sequence:RefSeq:WP_011550629.1; product=VOC family protein; protein_id=WP_011550629.1; transl_table=11
cds-WP_011550634.1	558607	560517	-	glutamine--fructose-6-phosphate transaminase (isomerizing)	WP_011550634.1	4.5915e-18	1.95773e-20	5.91661e-15	1.57604e-14	4.8804e-19	1.965e-21	8.70833e-16	2.42168e-15	1.89619	1.99384	1.62917	1.60001	516.831	533.209	138.409	143.451	124.555	139.065	190.173	148.192	170.586	175.809	ID=cds-WP_011550634.1; Parent=gene-MXAN_RS02425; Dbxref=Genbank:WP_011550634.1; Name=WP_011550634.1; gbkey=CDS; gene=glmS; inference=COORDINATES: similar to AA sequence:RefSeq:WP_013721392.1; product=glutamine--fructose-6-phosphate transaminase (isomerizing); protein_id=WP_011550634.1; transl_table=11
cds-WP_011550636.1	561968	562381	-	hypothetical protein	WP_011550636.1	1.89019e-33	4.21889e-59	8.27359e-13	1.68902e-18	8.30197e-35	6.97049e-61	1.44557e-13	1.91854e-19	2.95132	3.96367	1.76438	2.15363	14186	13451.7	1820.61	1752.92	878.272	893.103	5038.82	3094.61	3264.6	2947.02	ID=cds-WP_011550636.1; Parent=gene-MXAN_RS02445; Dbxref=Genbank:WP_011550636.1; Name=WP_011550636.1; gbkey=CDS; inference=COORDINATES: similar to AA sequence:RefSeq:WP_011550636.1; product=hypothetical protein; protein_id=WP_011550636.1; transl_table=11
cds-WP_011550637.1	562571	562999	-	hypothetical protein	WP_011550637.1	0.158552	0.619656	0.543028	0.0883074	0.117009	0.558569	0.476336	0.0600388	-1.58848	-0.623887	-0.73546	-1.82766	1.14091	3.37474	9.12589	5.43374	2.12915	5.15054	2.30048	5.81147	6.31801	10.4362	ID=cds-WP_011550637.1; Parent=gene-MXAN_RS02450; Dbxref=Genbank:WP_011550637.1; Name=WP_011550637.1; gbkey=CDS; inference=COORDINATES: similar to AA sequence:RefSeq:WP_011550637.1; product=hypothetical protein; protein_id=WP_011550637.1; transl_table=11
cds-WP_011550638.1	563674	565035	+	NAD(P)/FAD-dependent oxidoreductase	WP_011550638.1	0.000687631	0.0124588	0.00245608	0.110086	0.000319342	0.00748764	0.00125797	0.0768164	1.19057	0.835339	0.999229	0.532253	110.668	77.6191	38.0245	43.4699	58.5515	46.3548	50.6105	42.6174	66.7904	62.6171	ID=cds-WP_011550638.1; Parent=gene-MXAN_RS02455; Dbxref=Genbank:WP_011550638.1; Name=WP_011550638.1; gbkey=CDS; inference=COORDINATES: similar to AA sequence:RefSeq:WP_011550638.1; product=NAD(P)/FAD-dependent oxidoreductase; protein_id=WP_011550638.1; transl_table=11
cds-WP_011550644.1	571945	572709	+	class I SAM-dependent methyltransferase	WP_011550644.1	0.251393	0.0474579	0.174306	0.0183341	0.196725	0.0316909	0.131659	0.0107763	0.232375	0.385269	0.26829	0.45513	706.222	664.824	615.997	552.068	565.288	484.151	551.348	586.958	536.128	464.008	ID=cds-WP_011550644.1; Parent=gene-MXAN_RS02480; Dbxref=Genbank:WP_011550644.1; Name=WP_011550644.1; gbkey=CDS; inference=COORDINATES: similar to AA sequence:RefSeq:WP_011550644.1; product=class I SAM-dependent methyltransferase; protein_id=WP_011550644.1; transl_table=11
cds-WP_011550646.1	572797	573294	-	hypothetical protein	WP_011550646.1	0.366036	0.0458698	0.00565835	0.000665896	0.301074	0.030523	0.00308821	0.000307048	0.353529	0.746216	1.01995	1.27445	50.1999	59.9017	45.6294	41.2964	31.9372	33.9936	29.1394	25.183	19.8566	25.689	ID=cds-WP_011550646.1; Parent=gene-MXAN_RS02485; Dbxref=Genbank:WP_011550646.1; Name=WP_011550646.1; gbkey=CDS; inference=COORDINATES: similar to AA sequence:RefSeq:WP_011550646.1; product=hypothetical protein; protein_id=WP_011550646.1; transl_table=11
cds-WP_011550647.1	573724	576012	+	peptidase	WP_011550647.1	8.99402e-08	7.17169e-09	1.12645e-08	2.47504e-06	2.55097e-08	2.02126e-09	2.96075e-09	8.38985e-07	0.86681	0.925949	0.909379	0.751887	1073.59	1025.08	611.435	541.2	538.674	565.529	554.415	562.744	640.826	605.298	ID=cds-WP_011550647.1; Parent=gene-MXAN_RS02495; Dbxref=Genbank:WP_011550647.1; Name=WP_011550647.1; gbkey=CDS; inference=COORDINATES: similar to AA sequence:RefSeq:WP_011550647.1; product=peptidase; protein_id=WP_011550647.1; transl_table=11
cds-WP_011550648.1	576282	576887	-	transposase	WP_011550648.1	0.0354149	0.362371	0.610744	0.501564	0.0221032	0.301053	0.545406	0.430916	-0.638584	-0.2895	-0.167565	-0.217358	52.4817	64.1201	98.8638	84.7663	71.3264	72.1075	65.9471	65.8633	63.1801	73.0532	ID=cds-WP_011550648.1; Parent=gene-MXAN_RS36490; Dbxref=Genbank:WP_011550648.1; Name=WP_011550648.1; gbkey=CDS; inference=COORDINATES: similar to AA sequence:RefSeq:WP_011550648.1; product=transposase; protein_id=WP_011550648.1; transl_table=11
cds-WP_011550649.1	576949	577395	-	N-acetyltransferase	WP_011550649.1	0.44611	0.041829	0.00361326	0.0292986	0.3783	0.0276153	0.00190588	0.0179078	0.304047	-0.69394	-0.956824	-0.735027	58.1863	41.3406	39.5455	40.2097	90.4887	69.0172	88.9518	102.669	72.2058	91.5172	ID=cds-WP_011550649.1; Parent=gene-MXAN_RS02500; Dbxref=Genbank:WP_011550649.1; Name=WP_011550649.1; gbkey=CDS; inference=COORDINATES: similar to AA sequence:RefSeq:WP_011550649.1; product=N-acetyltransferase; protein_id=WP_011550649.1; transl_table=11
cds-WP_011550650.1	577397	580273	-	TonB-dependent receptor	WP_011550650.1	1	0.583898	0.00125595	0.23019	0.996977	0.52095	0.000616302	0.176152	0.000641956	-0.107966	-0.570851	-0.22626	803.199	805.72	824.372	784.632	903.822	830.267	1117.27	1273.68	870.08	1011.51	ID=cds-WP_011550650.1; Parent=gene-MXAN_RS02505; Dbxref=Genbank:WP_011550650.1; Name=WP_011550650.1; gbkey=CDS; inference=COORDINATES: similar to AA sequence:RefSeq:WP_011550650.1; product=TonB-dependent receptor; protein_id=WP_011550650.1; transl_table=11
cds-WP_011550653.1	585669	586121	-	HIT family protein	WP_011550653.1	0.00760173	1.45302e-05	0.000251377	0.00612271	0.00421062	5.8337e-06	0.00011245	0.0032877	-0.859181	-1.31916	-1.12137	-0.860169	45.6363	65.8075	91.2589	111.935	154.363	126.703	108.123	137.538	107.406	97.1367	ID=cds-WP_011550653.1; Parent=gene-MXAN_RS02520; Dbxref=Genbank:WP_011550653.1; Name=WP_011550653.1; gbkey=CDS; inference=COORDINATES: similar to AA sequence:RefSeq:WP_011550653.1; product=HIT family protein; protein_id=WP_011550653.1; transl_table=11
cds-WP_011550654.1	586377	588023	+	carboxypeptidase regulatory-like domain-containing protein	WP_011550654.1	2.46088e-18	7.41709e-11	7.42081e-05	0.146837	2.52763e-19	1.73504e-11	3.06723e-05	0.10608	1.20728	0.897308	0.553523	0.214187	4414.17	4354.26	1959.02	1839.86	2352.71	2354.83	3072.67	2900.89	3621.12	3936.85	ID=cds-WP_011550654.1; Parent=gene-MXAN_RS02525; Dbxref=Genbank:WP_011550654.1; Name=WP_011550654.1; gbkey=CDS; inference=COORDINATES: similar to AA sequence:RefSeq:WP_011550654.1; product=carboxypeptidase regulatory-like domain-containing protein; protein_id=WP_011550654.1; transl_table=11
cds-WP_011550657.1	590854	594678	+	protein kinase	WP_011550657.1	1.06342e-44	2.32997e-49	4.66216e-42	3.34775e-22	2.9869e-46	5.58191e-51	1.61118e-43	3.06981e-23	-3.54428	-3.72707	-3.43297	-2.46575	1179.7	1203.1	12306.3	15491.6	15665.2	15889.4	9847.58	15889.5	6638.42	6525.02	ID=cds-WP_011550657.1; Parent=gene-MXAN_RS02540; Dbxref=Genbank:WP_011550657.1; Name=WP_011550657.1; gbkey=CDS; inference=COORDINATES: similar to AA sequence:RefSeq:WP_011550657.1; product=protein kinase; protein_id=WP_011550657.1; transl_table=11
cds-WP_011550658.1	594757	595827	+	hypothetical protein	WP_011550658.1	3.91807e-69	2.95169e-57	6.3451e-35	5.15888e-28	4.963e-71	5.36449e-59	2.79558e-36	3.33129e-29	-6.03797	-5.48901	-4.26838	-3.81052	73.0181	75.088	4458	5277.25	3122.39	3532.24	921.725	1935.22	1110.16	968.959	ID=cds-WP_011550658.1; Parent=gene-MXAN_RS02545; Dbxref=Genbank:WP_011550658.1; Name=WP_011550658.1; gbkey=CDS; inference=COORDINATES: similar to AA sequence:RefSeq:WP_011550658.1; product=hypothetical protein; protein_id=WP_011550658.1; transl_table=11
cds-WP_011550659.1	595982	597247	+	efflux RND transporter periplasmic adaptor subunit	WP_011550659.1	5.46918e-31	3.99947e-22	1.85205e-14	5.06581e-12	2.6431e-32	3.54729e-23	2.85343e-15	9.74381e-13	-5.62912	-4.72468	-3.77333	-3.41532	25.1	14.3427	936.925	984.593	431.152	595.402	138.796	393.243	218.423	195.879	ID=cds-WP_011550659.1; Parent=gene-MXAN_RS02550; Dbxref=Genbank:WP_011550659.1; Name=WP_011550659.1; gbkey=CDS; inference=COORDINATES: similar to AA sequence:RefSeq:WP_011550659.1; product=efflux RND transporter periplasmic adaptor subunit; protein_id=WP_011550659.1; transl_table=11
cds-WP_011550660.1	597272	600463	+	efflux RND transporter permease subunit	WP_011550660.1	1.11257e-42	2.24964e-25	6.69612e-16	1.14231e-13	3.32409e-44	1.58587e-26	9.08191e-17	1.89048e-14	-4.56866	-3.50774	-2.7491	-2.53696	39.9318	38.8095	841.103	1024.8	436.475	458.398	185.572	344.814	222.935	233.61	ID=cds-WP_011550660.1; Parent=gene-MXAN_RS02555; Dbxref=Genbank:WP_011550660.1; Name=WP_011550660.1; gbkey=CDS; inference=COORDINATES: similar to AA sequence:RefSeq:WP_011550660.1; product=efflux RND transporter permease subunit; protein_id=WP_011550660.1; transl_table=11
cds-WP_011550661.1	600548	602512	+	4-alpha-glucanotransferase	WP_011550661.1	1.50085e-05	1.02318e-06	5.47884e-12	2.77745e-27	5.62896e-06	3.55147e-07	1.04251e-12	1.85087e-28	-1.24663	-1.38146	-1.90525	-2.9283	73.0181	94.4928	211.416	189.094	190.559	248.256	366.543	263.453	612.847	669.521	ID=cds-WP_011550661.1; Parent=gene-MXAN_RS02560; Dbxref=Genbank:WP_011550661.1; Name=WP_011550661.1; gbkey=CDS; inference=COORDINATES: similar to AA sequence:RefSeq:WP_002636146.1; product=4-alpha-glucanotransferase; protein_id=WP_011550661.1; transl_table=11
cds-WP_011550662.1	602524	603264	-	hypothetical protein	WP_011550662.1	1.34028e-07	9.32033e-09	0.0242729	0.808545	3.86233e-08	2.6602e-09	0.0149287	0.76692	1.48825	1.604	0.644169	-0.0780038	722.194	738.225	272.256	248.865	235.271	245.166	591.99	340.939	817.731	724.11	ID=cds-WP_011550662.1; Parent=gene-MXAN_RS02565; Dbxref=Genbank:WP_011550662.1; Name=WP_011550662.1; gbkey=CDS; inference=COORDINATES: similar to AA sequence:RefSeq:WP_011550662.1; product=hypothetical protein; protein_id=WP_011550662.1; transl_table=11
cds-WP_011550663.1	603538	604842	+	aminotransferase class I/II-fold pyridoxal phosphate-dependent enzyme	WP_011550663.1	1.51318e-18	2.80776e-16	2.12104e-19	4.9989e-19	1.5313e-19	3.92769e-17	2.16105e-20	5.49238e-20	2.11669	1.92742	2.11263	2.08618	748.435	706.165	170.35	165.186	156.492	225.594	151.065	185.967	171.489	170.993	ID=cds-WP_011550663.1; Parent=gene-MXAN_RS02570; Dbxref=Genbank:WP_011550663.1; Name=WP_011550663.1; gbkey=CDS; inference=COORDINATES: similar to AA sequence:RefSeq:WP_011550663.1; product=aminotransferase class I/II-fold pyridoxal phosphate-dependent enzyme; protein_id=WP_011550663.1; transl_table=11
cds-WP_011550664.1	604878	606236	+	transporter	WP_011550664.1	0.000252598	1.80467e-05	2.79136e-07	3.29897e-06	0.000109866	7.33992e-06	8.50513e-08	1.1369e-06	0.799022	0.917822	1.09138	0.986318	358.245	374.597	212.937	208.656	178.848	209.112	157.966	186.936	199.468	170.993	ID=cds-WP_011550664.1; Parent=gene-MXAN_RS02575; Dbxref=Genbank:WP_011550664.1; Name=WP_011550664.1; gbkey=CDS; inference=COORDINATES: similar to AA sequence:RefSeq:WP_011550664.1; product=transporter; protein_id=WP_011550664.1; transl_table=11
cds-WP_011550665.1	606283	607458	+	NAD-dependent epimerase/dehydratase family protein	WP_011550665.1	1.09575e-12	1.25256e-11	5.89916e-12	8.3489e-14	1.87829e-13	2.75069e-12	1.12736e-12	1.36217e-14	3.59183	3.40825	3.4673	3.75482	8325.2	7701.16	798.515	531.42	358.761	1150.63	453.961	995.698	623.678	563.553	ID=cds-WP_011550665.1; Parent=gene-MXAN_RS02580; Dbxref=Genbank:WP_011550665.1; Name=WP_011550665.1; gbkey=CDS; inference=COORDINATES: similar to AA sequence:RefSeq:WP_013936324.1; product=NAD-dependent epimerase/dehydratase family protein; protein_id=WP_011550665.1; transl_table=11
cds-WP_011550666.1	607572	609095	+	hypothetical protein	WP_011550666.1	2.19979e-10	1.38869e-11	6.09862e-10	1.2831e-09	4.72185e-11	3.0573e-12	1.37624e-10	3.05804e-10	1.47296	1.5527	1.41716	1.38883	1061.04	901.056	404.581	304.289	312.984	355.387	359.642	374.84	416.988	332.352	ID=cds-WP_011550666.1; Parent=gene-MXAN_RS02585; Dbxref=Genbank:WP_011550666.1; Name=WP_011550666.1; gbkey=CDS; inference=COORDINATES: similar to AA sequence:RefSeq:WP_011550666.1; product=hypothetical protein; protein_id=WP_011550666.1; transl_table=11
cds-WP_011550668.1	615104	616555	+	MBL fold metallo-hydrolase	WP_011550668.1	0.324091	0.00391775	0.157516	0.00914367	0.262022	0.00217383	0.117524	0.00505464	-0.693615	-1.72012	-0.906109	-1.56262	7.98635	6.74949	7.60491	15.2145	22.356	25.7527	13.8029	13.5601	18.954	24.0835	ID=cds-WP_011550668.1; Parent=gene-MXAN_RS02600; Dbxref=Genbank:WP_011550668.1; Name=WP_011550668.1; gbkey=CDS; inference=COORDINATES: similar to AA sequence:RefSeq:WP_011550668.1; product=MBL fold metallo-hydrolase; protein_id=WP_011550668.1; transl_table=11
cds-WP_011550669.1	616552	618012	-	phospholipase D	WP_011550669.1	1.78218e-11	1.22713e-15	6.5631e-10	0.000396911	3.42302e-12	1.83486e-16	1.48648e-10	0.00017799	-1.13725	-1.32906	-1.03476	-0.611184	284.086	277.573	608.393	625.967	707.941	702.533	542.913	608.267	421.501	435.911	ID=cds-WP_011550669.1; Parent=gene-MXAN_RS02605; Dbxref=Genbank:WP_011550669.1; Name=WP_011550669.1; gbkey=CDS; inference=COORDINATES: similar to AA sequence:RefSeq:WP_011550669.1; product=phospholipase D; protein_id=WP_011550669.1; transl_table=11
cds-WP_011550670.1	618427	619377	+	hypothetical protein	WP_011550670.1	2.18028e-14	4.09137e-38	2.76027e-32	3.11537e-12	3.167e-15	1.52096e-39	1.37197e-33	5.86786e-13	1.48431	2.49288	2.27753	1.35056	5179.72	5284.85	1911.87	1829	913.403	945.639	1249.93	906.589	2060.57	2043.08	ID=cds-WP_011550670.1; Parent=gene-MXAN_RS02610; Dbxref=Genbank:WP_011550670.1; Name=WP_011550670.1; gbkey=CDS; inference=COORDINATES: similar to AA sequence:RefSeq:WP_011550670.1; product=hypothetical protein; protein_id=WP_011550670.1; transl_table=11
cds-WP_011550671.1	619505	619969	-	hypothetical protein	WP_011550671.1	0.0657496	0.06146	0.0191399	0.0076494	0.0435434	0.0418534	0.0115951	0.00416436	-0.680583	-0.678449	-0.831013	-0.940276	71.8772	54.8396	97.3428	104.328	124.555	77.2581	134.195	89.1092	125.458	116.403	ID=cds-WP_011550671.1; Parent=gene-MXAN_RS02615; Dbxref=Genbank:WP_011550671.1; Name=WP_011550671.1; gbkey=CDS; inference=COORDINATES: similar to AA sequence:RefSeq:WP_011550671.1; product=hypothetical protein; protein_id=WP_011550671.1; transl_table=11
cds-WP_011550672.1	619994	621154	-	AAA family ATPase	WP_011550672.1	0.46678	0.671927	0.0683602	0.0736384	0.399105	0.617252	0.046477	0.0490923	0.286552	0.167729	-0.655122	-0.647343	135.768	161.144	89.7379	152.145	126.684	138.034	296.762	170.47	241.889	223.976	ID=cds-WP_011550672.1; Parent=gene-MXAN_RS02620; Dbxref=Genbank:WP_011550672.1; Name=WP_011550672.1; gbkey=CDS; inference=COORDINATES: similar to AA sequence:RefSeq:WP_011550672.1; product=AAA family ATPase; protein_id=WP_011550672.1; transl_table=11
cds-WP_011550673.1	621391	623256	+	malto-oligosyltrehalose trehalohydrolase	WP_011550673.1	4.80336e-29	1.62463e-17	2.53307e-27	9.89679e-28	2.57925e-30	2.03778e-18	1.61129e-28	6.49975e-29	-3.15741	-2.41922	-3.05344	-3.07549	252.14	255.637	2196.3	2334.33	1560.66	1155.78	2642.48	1572	2153.54	2127.37	ID=cds-WP_011550673.1; Parent=gene-MXAN_RS02625; Dbxref=Genbank:WP_011550673.1; Name=WP_011550673.1; gbkey=CDS; gene=treZ; inference=COORDINATES: similar to AA sequence:RefSeq:WP_011550673.1; product=malto-oligosyltrehalose trehalohydrolase; protein_id=WP_011550673.1; transl_table=11
cds-WP_011550674.1	623563	624915	+	discoidin domain-containing protein	WP_011550674.1	0.099292	0.0113396	0.160961	0.333215	0.0691613	0.00676505	0.120339	0.268526	0.583294	0.868215	0.474547	-0.325271	81.0044	75.9317	48.6714	55.4241	42.5829	43.2645	68.2475	43.586	89.3547	106.77	ID=cds-WP_011550674.1; Parent=gene-MXAN_RS02630; Dbxref=Genbank:WP_011550674.1; Name=WP_011550674.1; gbkey=CDS; inference=COORDINATES: similar to AA sequence:RefSeq:WP_011550674.1; product=discoidin domain-containing protein; protein_id=WP_011550674.1; transl_table=11
cds-WP_011550675.1	624930	626510	+	M20/M25/M40 family metallo-hydrolase	WP_011550675.1	1.47702e-29	1.65482e-34	1.20312e-27	8.14169e-41	7.64641e-31	7.04033e-36	7.45426e-29	2.92576e-42	2.44283	2.64394	2.3515	2.87956	11102.2	11005	2184.13	1883.33	1440.37	2096.27	2088.83	2243.23	1502.78	1501.2	ID=cds-WP_011550675.1; Parent=gene-MXAN_RS02635; Dbxref=Genbank:WP_011550675.1; Name=WP_011550675.1; gbkey=CDS; inference=COORDINATES: similar to AA sequence:RefSeq:WP_011550675.1; product=M20/M25/M40 family metallo-hydrolase; protein_id=WP_011550675.1; transl_table=11
cds-WP_011550676.1	626500	628521	-	DUF4135 domain-containing protein	WP_011550676.1	1.33563e-06	2.80113e-14	5.98548e-19	1.68146e-12	4.32888e-07	4.7386e-15	6.30441e-20	3.10456e-13	1.09207	1.714	2.00053	1.56815	604.681	579.612	302.675	254.299	208.656	152.456	154.132	141.412	207.592	191.865	ID=cds-WP_011550676.1; Parent=gene-MXAN_RS02640; Dbxref=Genbank:WP_011550676.1; Name=WP_011550676.1; gbkey=CDS; inference=COORDINATES: similar to AA sequence:RefSeq:WP_011550676.1; product=DUF4135 domain-containing protein; protein_id=WP_011550676.1; transl_table=11
cds-WP_011550677.1	628544	628726	-	hypothetical protein	WP_011550677.1	0.000119405	2.22615e-14	1.35403e-23	1.10513e-23	4.99124e-05	3.70258e-15	1.05227e-24	9.2513e-25	1.80345	3.61547	4.97263	4.97167	579.581	685.917	139.93	221.696	37.26	65.9269	9.20192	31.9631	14.4412	25.689	ID=cds-WP_011550677.1; Parent=gene-MXAN_RS02645; Dbxref=Genbank:WP_011550677.1; Name=WP_011550677.1; gbkey=CDS; inference=COORDINATES: similar to AA sequence:RefSeq:WP_011550677.1; product=hypothetical protein; protein_id=WP_011550677.1; transl_table=11
cds-WP_011550678.1	628779	630086	-	cupin	WP_011550678.1	0.190097	0.529703	0.0291697	0.00482557	0.143404	0.464867	0.0182777	0.00254799	-0.301383	0.151063	0.488598	0.626766	391.331	368.691	451.731	483.603	391.763	292.551	272.99	268.296	262.649	229.596	ID=cds-WP_011550678.1; Parent=gene-MXAN_RS02650; Dbxref=Genbank:WP_011550678.1; Name=WP_011550678.1; gbkey=CDS; inference=COORDINATES: similar to AA sequence:RefSeq:WP_011550678.1; product=cupin; protein_id=WP_011550678.1; transl_table=11
cds-WP_011550679.1	630090	631403	-	hypothetical protein	WP_011550679.1	0.463399	0.000232868	9.99032e-12	3.92453e-13	0.395832	0.000109011	1.95735e-12	6.81376e-14	0.152271	0.69821	1.28198	1.36767	695.953	649.638	571.889	636.834	439.669	389.381	253.819	300.259	263.551	257.693	ID=cds-WP_011550679.1; Parent=gene-MXAN_RS02655; Dbxref=Genbank:WP_011550679.1; Name=WP_011550679.1; gbkey=CDS; inference=COORDINATES: similar to AA sequence:RefSeq:WP_011550679.1; product=hypothetical protein; protein_id=WP_011550679.1; transl_table=11
cds-WP_011550680.1	631424	631996	+	glutathione S-transferase family protein	WP_011550680.1	6.25196e-39	4.8906e-45	1.0604e-57	9.98819e-57	2.14338e-40	1.32652e-46	1.8688e-59	1.91155e-58	2.74809	2.93903	3.36726	3.32311	1115.81	1057.98	174.913	149.971	125.62	157.606	105.055	105.575	114.627	102.756	ID=cds-WP_011550680.1; Parent=gene-MXAN_RS02660; Dbxref=Genbank:WP_011550680.1; Name=WP_011550680.1; gbkey=CDS; inference=COORDINATES: similar to AA sequence:RefSeq:WP_011550680.1; product=glutathione S-transferase family protein; protein_id=WP_011550680.1; transl_table=11
cds-WP_011550681.1	632081	632611	-	hypothetical protein	WP_011550681.1	3.41437e-14	5.32625e-28	6.63891e-35	2.0807e-39	5.06303e-15	3.19003e-29	2.94332e-36	8.07873e-41	3.26346	4.73568	5.33471	5.71828	4038.81	3641.35	530.823	270.6	85.1658	202.931	73.6153	117.198	78.5238	67.4338	ID=cds-WP_011550681.1; Parent=gene-MXAN_RS02665; Dbxref=Genbank:WP_011550681.1; Name=WP_011550681.1; gbkey=CDS; inference=COORDINATES: similar to AA sequence:RefSeq:WP_011550681.1; product=hypothetical protein; protein_id=WP_011550681.1; transl_table=11
cds-WP_011550682.1	632639	633613	-	hypothetical protein	WP_011550682.1	5.88498e-09	3.14305e-13	3.4704e-14	5.17254e-13	1.46983e-09	5.93298e-14	5.43759e-15	9.10162e-14	2.82438	3.74414	3.79513	3.50874	168.854	166.206	25.8567	21.735	4.25829	20.6022	10.7356	13.5601	9.9283	19.2668	ID=cds-WP_011550682.1; Parent=gene-MXAN_RS02670; Dbxref=Genbank:WP_011550682.1; Name=WP_011550682.1; gbkey=CDS; inference=COORDINATES: similar to AA sequence:RefSeq:WP_011550682.1; product=hypothetical protein; protein_id=WP_011550682.1; transl_table=11
cds-WP_011550683.1	633628	634869	-	hypothetical protein	WP_011550683.1	1.63838e-13	1.44118e-19	4.23254e-20	1.35611e-20	2.59416e-14	1.51797e-20	4.08511e-21	1.34061e-21	2.6428	3.41391	3.30117	3.35577	213.35	232.014	38.0245	33.6892	15.9686	25.7527	16.8702	29.0573	25.272	18.464	ID=cds-WP_011550683.1; Parent=gene-MXAN_RS02675; Dbxref=Genbank:WP_011550683.1; Name=WP_011550683.1; gbkey=CDS; inference=COORDINATES: similar to AA sequence:RefSeq:WP_011550683.1; product=hypothetical protein; protein_id=WP_011550683.1; transl_table=11
cds-WP_011550684.1	634938	636608	-	PEGA domain-containing protein	WP_011550684.1	0.536228	0.325847	0.802103	0.798334	0.467493	0.266537	0.759695	0.754807	-0.168025	-0.255235	-0.0701791	0.0717749	398.177	420.999	539.948	383.622	493.962	484.151	374.211	487.195	402.547	377.308	ID=cds-WP_011550684.1; Parent=gene-MXAN_RS02680; Dbxref=Genbank:WP_011550684.1; Name=WP_011550684.1; gbkey=CDS; inference=COORDINATES: similar to AA sequence:RefSeq:WP_011550684.1; product=PEGA domain-containing protein; protein_id=WP_011550684.1; transl_table=11
cds-WP_011550686.1	637504	638436	-	ABC transporter ATP-binding protein	WP_011550686.1	0.000122565	1.11774e-11	1.72895e-27	9.50454e-25	5.13512e-05	2.43462e-12	1.08788e-28	7.49842e-26	0.78707	1.36868	2.19996	2.07279	1194.53	1360.02	822.851	660.742	501.414	488.271	266.089	290.573	277.09	329.944	ID=cds-WP_011550686.1; Parent=gene-MXAN_RS02690; Dbxref=Genbank:WP_011550686.1; Name=WP_011550686.1; gbkey=CDS; inference=COORDINATES: similar to AA sequence:RefSeq:WP_011550686.1; product=ABC transporter ATP-binding protein; protein_id=WP_011550686.1; transl_table=11
cds-WP_011550687.1	638560	639390	-	metallophosphoesterase	WP_011550687.1	0.10569	0.253404	0.0775749	0.000409405	0.0740837	0.200302	0.0534896	0.000184325	-1.55438	-1.12584	-1.61696	-2.98843	2.28181	3.37474	12.1679	5.43374	9.58115	3.09032	10.7356	6.78005	22.5643	23.2807	ID=cds-WP_011550687.1; Parent=gene-MXAN_RS02695; Dbxref=Genbank:WP_011550687.1; Name=WP_011550687.1; gbkey=CDS; inference=COORDINATES: similar to AA sequence:RefSeq:WP_011550687.1; product=metallophosphoesterase; protein_id=WP_011550687.1; transl_table=11
cds-WP_011550688.1	639479	640906	-	PLP-dependent aminotransferase family protein	WP_011550688.1	0.242292	0.0440729	0.0451231	0.00304773	0.188683	0.0291817	0.0294981	0.00155393	-0.523972	-0.837112	-0.824986	-1.18165	23.9591	31.2164	41.0665	39.1229	48.9703	50.4753	58.2788	39.7117	49.6415	76.2644	ID=cds-WP_011550688.1; Parent=gene-MXAN_RS02700; Dbxref=Genbank:WP_011550688.1; Name=WP_011550688.1; gbkey=CDS; inference=COORDINATES: similar to AA sequence:RefSeq:WP_011550688.1; product=PLP-dependent aminotransferase family protein; protein_id=WP_011550688.1; transl_table=11
cds-WP_011550689.1	640991	641455	+	cupin domain-containing protein	WP_011550689.1	0.648875	0.894568	0.78283	0.941606	0.584997	0.871289	0.738012	0.927604	-0.554119	-0.165273	0.346539	-0.0914719	3.42272	6.74949	7.60491	7.60723	10.6457	1.03011	6.90144	0.968578	5.41543	5.61948	ID=cds-WP_011550689.1; Parent=gene-MXAN_RS02705; Dbxref=Genbank:WP_011550689.1; Name=WP_011550689.1; gbkey=CDS; inference=COORDINATES: similar to AA sequence:RefSeq:WP_011550689.1; product=cupin domain-containing protein; protein_id=WP_011550689.1; transl_table=11
cds-WP_011550690.1	641499	641831	+	DUF2834 domain-containing protein	WP_011550690.1	0.290621	0.0613953	0.286821	0.858301	0.231641	0.0417924	0.229678	0.826935	-0.424701	-0.702083	-0.414491	-0.0765597	52.4817	41.3406	54.7553	69.5518	70.2618	81.3785	46.7764	78.4548	46.0312	52.1809	ID=cds-WP_011550690.1; Parent=gene-MXAN_RS02710; Dbxref=Genbank:WP_011550690.1; Name=WP_011550690.1; gbkey=CDS; inference=COORDINATES: similar to AA sequence:RefSeq:WP_011550690.1; product=DUF2834 domain-containing protein; protein_id=WP_011550690.1; transl_table=11
cds-WP_011550691.1	642090	643769	+	energy-dependent translational throttle protein EttA	WP_011550691.1	3.69552e-16	1.33081e-16	1.88744e-06	0.000239307	4.52337e-17	1.80864e-17	6.39022e-07	0.00010369	2.4554	2.48275	1.44714	1.12753	5218.51	4724.64	1037.31	777.024	720.716	1057.92	2258.3	1387	2315.1	2235.75	ID=cds-WP_011550691.1; Parent=gene-MXAN_RS02715; Dbxref=Genbank:WP_011550691.1; Name=WP_011550691.1; gbkey=CDS; inference=COORDINATES: similar to AA sequence:RefSeq:WP_002623929.1; product=energy-dependent translational throttle protein EttA; protein_id=WP_011550691.1; transl_table=11
cds-WP_011550692.1	643878	644786	-	peptidase	WP_011550692.1	0.367263	0.223937	0.406556	0.147998	0.302285	0.174138	0.341847	0.107081	0.305184	-0.388685	-0.270873	0.468468	147.177	143.427	98.8638	134.757	199.075	181.299	135.728	215.993	96.5752	113.192	ID=cds-WP_011550692.1; Parent=gene-MXAN_RS02720; Dbxref=Genbank:WP_011550692.1; Name=WP_011550692.1; gbkey=CDS; inference=COORDINATES: similar to AA sequence:RefSeq:WP_002636106.1; product=peptidase; protein_id=WP_011550692.1; transl_table=11
cds-WP_011550693.1	645313	646230	+	protease HtpX	WP_011550693.1	0.820596	0.57775	1.10835e-05	0.000116864	0.774951	0.514669	4.13246e-06	4.85285e-05	-0.118383	0.269799	1.90705	1.68247	26163.3	26683.3	29656.1	27709.9	18376.7	25456	3448.42	10643.7	8153.84	8310.41	ID=cds-WP_011550693.1; Parent=gene-MXAN_RS02725; Dbxref=Genbank:WP_011550693.1; Name=WP_011550693.1; gbkey=CDS; inference=COORDINATES: similar to AA sequence:RefSeq:WP_013936289.1; product=protease HtpX; protein_id=WP_011550693.1; transl_table=11
cds-WP_011550694.1	646394	647767	+	porin	WP_011550694.1	7.1686e-15	2.18002e-21	8.36767e-33	1.08233e-23	9.90951e-16	2.05006e-22	3.99426e-34	9.04547e-25	1.89819	2.30624	2.9007	2.42682	2146.05	2001.22	638.812	475.995	375.794	462.518	233.882	322.536	398.034	373.294	ID=cds-WP_011550694.1; Parent=gene-MXAN_RS02730; Dbxref=Genbank:WP_011550694.1; Name=WP_011550694.1; gbkey=CDS; inference=COORDINATES: similar to AA sequence:RefSeq:WP_011550694.1; product=porin; protein_id=WP_011550694.1; transl_table=11
cds-WP_011550696.1	649706	650884	+	ATP-grasp domain-containing protein	WP_011550696.1	0.0504496	0.0256413	0.000211547	2.4488e-05	0.032605	0.0162469	9.35841e-05	9.36634e-06	0.615736	0.691131	1.12491	1.27744	913.867	1016.64	573.41	685.738	504.607	691.202	325.901	560.807	378.178	418.25	ID=cds-WP_011550696.1; Parent=gene-MXAN_RS02740; Dbxref=Genbank:WP_011550696.1; Name=WP_011550696.1; gbkey=CDS; inference=COORDINATES: similar to AA sequence:RefSeq:WP_011550696.1; product=ATP-grasp domain-containing protein; protein_id=WP_011550696.1; transl_table=11
cds-WP_011550697.1	650890	651471	-	TIGR02265 family protein	WP_011550697.1	3.31282e-05	3.7103e-08	2.98695e-05	0.251136	1.29311e-05	1.11416e-08	1.17496e-05	0.194325	-1.04448	-1.35244	-1.03816	-0.311742	159.727	190.673	365.036	359.713	439.669	457.368	292.928	430.049	219.325	216.751	ID=cds-WP_011550697.1; Parent=gene-MXAN_RS02745; Dbxref=Genbank:WP_011550697.1; Name=WP_011550697.1; gbkey=CDS; inference=COORDINATES: similar to AA sequence:RefSeq:WP_011550697.1; product=TIGR02265 family protein; protein_id=WP_011550697.1; transl_table=11
cds-WP_011550698.1	651473	652330	-	alpha/beta hydrolase	WP_011550698.1	0.00991882	3.0186e-07	0.000104793	0.798187	0.00559513	9.90407e-08	4.44682e-05	0.754557	-0.688171	-1.30728	-1.00202	-0.0776553	253.281	277.573	489.756	368.407	750.524	564.499	465.464	599.55	278.895	281.777	ID=cds-WP_011550698.1; Parent=gene-MXAN_RS02750; Dbxref=Genbank:WP_011550698.1; Name=WP_011550698.1; gbkey=CDS; inference=COORDINATES: similar to AA sequence:RefSeq:WP_011550698.1; product=alpha/beta hydrolase; protein_id=WP_011550698.1; transl_table=11
cds-WP_011550699.1	652380	652571	+	hypothetical protein	WP_011550699.1	4.4498e-06	2.01104e-07	4.22799e-05	7.40792e-06	1.56046e-06	6.48471e-08	1.69632e-05	2.64168e-06	-4.13698	-4.65258	-3.70432	-4.04379	31.9454	52.3085	754.407	731.381	856.981	1267.03	132.661	968.578	667.904	724.913	ID=cds-WP_011550699.1; Parent=gene-MXAN_RS02755; Dbxref=Genbank:WP_011550699.1; Name=WP_011550699.1; gbkey=CDS; inference=COORDINATES: similar to AA sequence:RefSeq:WP_011550699.1; product=hypothetical protein; protein_id=WP_011550699.1; transl_table=11
cds-WP_011550701.1	654573	656615	+	lamin tail domain-containing protein	WP_011550701.1	0.000247914	2.23189e-05	8.57187e-05	6.36207e-07	0.00010759	9.20504e-06	3.58784e-05	2.01996e-07	-1.96724	-2.2024	-2.04381	-2.53357	11.4091	7.59317	25.8567	45.6434	36.1955	49.4452	39.875	36.806	43.3235	64.2226	ID=cds-WP_011550701.1; Parent=gene-MXAN_RS02765; Dbxref=Genbank:WP_011550701.1; Name=WP_011550701.1; gbkey=CDS; inference=COORDINATES: similar to AA sequence:RefSeq:WP_011550701.1; product=lamin tail domain-containing protein; protein_id=WP_011550701.1; transl_table=11
cds-WP_011550703.1	657295	659562	+	PAS domain-containing sensor histidine kinase	WP_011550703.1	3.03575e-08	5.47336e-12	4.51541e-09	1.52268e-14	8.13379e-09	1.16883e-12	1.12217e-09	2.33759e-15	-2.36594	-2.83583	-2.43841	-3.11665	10.2682	12.6553	54.7553	64.1181	89.4241	76.228	58.2788	67.8005	88.4521	112.39	ID=cds-WP_011550703.1; Parent=gene-MXAN_RS02775; Dbxref=Genbank:WP_011550703.1; Name=WP_011550703.1; gbkey=CDS; inference=COORDINATES: similar to AA sequence:RefSeq:WP_011550703.1; product=PAS domain-containing sensor histidine kinase; protein_id=WP_011550703.1; transl_table=11
cds-WP_011550704.1	659640	660470	+	hypothetical protein	WP_011550704.1	4.15572e-16	8.96127e-16	2.91569e-18	4.46156e-18	5.11526e-17	1.31649e-16	3.23966e-19	5.26443e-19	2.37337	2.3367	2.53006	2.51439	4472.36	4436.94	841.103	878.092	633.421	1130.03	650.269	893.029	779.823	779.502	ID=cds-WP_011550704.1; Parent=gene-MXAN_RS02780; Dbxref=Genbank:WP_011550704.1; Name=WP_011550704.1; gbkey=CDS; inference=COORDINATES: similar to AA sequence:RefSeq:WP_011550704.1; product=hypothetical protein; protein_id=WP_011550704.1; transl_table=11
cds-WP_011550706.1	661017	661424	+	arsenate reductase	WP_011550706.1	7.02617e-06	5.16324e-09	8.086e-14	4.65818e-18	2.52779e-06	1.4353e-09	1.3126e-14	5.50926e-19	1.23976	1.59526	2.03647	2.36626	1143.19	1044.48	431.959	493.383	374.73	349.207	194.774	339.971	213.91	210.329	ID=cds-WP_011550706.1; Parent=gene-MXAN_RS02790; Dbxref=Genbank:WP_011550706.1; Name=WP_011550706.1; gbkey=CDS; inference=COORDINATES: similar to AA sequence:RefSeq:WP_011550706.1; product=arsenate reductase; protein_id=WP_011550706.1; transl_table=11
cds-WP_011550707.1	7742587	7743006	-	IS5 family transposase	WP_011550707.1	0.566605	0.0618187	0.977969	0.0299427	0.498578	0.0421402	0.970563	0.0183746	0.282403	0.864391	0.0147639	-0.917857	43.3545	59.058	34.9826	48.9036	29.808	26.7828	69.0144	31.9631	105.601	89.1089	ID=cds-WP_011550707.1; Parent=gene-MXAN_RS30385; Dbxref=Genbank:WP_011550707.1; Name=WP_011550707.1; gbkey=CDS; inference=COORDINATES: protein motif:HMM:PF13340.4; product=IS5 family transposase; protein_id=WP_011550707.1; transl_table=11
cds-WP_011550707.1-2	9050108	9050527	-	IS5 family transposase	WP_011550707.1	0.326881	0.509411	0.21232	0.00328933	0.264728	0.443903	0.163997	0.0016852	0.406649	0.267662	-0.455042	-1.00266	44.4954	41.3406	31.9406	32.6024	31.9372	39.1441	68.2475	48.4289	94.7701	77.0671	ID=cds-WP_011550707.1-2; Parent=gene-MXAN_RS35930; Dbxref=Genbank:WP_011550707.1; Name=WP_011550707.1; gbkey=CDS; inference=COORDINATES: protein motif:HMM:PF13340.4; product=IS5 family transposase; protein_id=WP_011550707.1; transl_table=11
cds-WP_011550709.1	662323	663144	-	energy transducer TonB	WP_011550709.1	0.784977	0.471781	0.137832	0.00739234	0.733155	0.406889	0.101225	0.00401424	0.170438	-0.37995	-0.718551	-1.2277	17.1136	16.03	16.7308	13.041	26.6143	16.4817	29.9062	24.2144	39.7132	37.7308	ID=cds-WP_011550709.1; Parent=gene-MXAN_RS02805; Dbxref=Genbank:WP_011550709.1; Name=WP_011550709.1; gbkey=CDS; inference=COORDINATES: similar to AA sequence:RefSeq:WP_011550709.1; product=energy transducer TonB; protein_id=WP_011550709.1; transl_table=11
cds-WP_011550710.1	663275	663889	-	DUF938 domain-containing protein	WP_011550710.1	0.0719054	0.00833479	0.00557983	0.0116948	0.0481746	0.00485651	0.00304382	0.00660339	-0.660132	-0.928542	-0.971691	-0.891463	94.6953	97.8676	185.56	120.629	226.754	140.095	215.478	161.753	199.468	158.148	ID=cds-WP_011550710.1; Parent=gene-MXAN_RS02810; Dbxref=Genbank:WP_011550710.1; Name=WP_011550710.1; gbkey=CDS; inference=COORDINATES: similar to AA sequence:RefSeq:WP_011550710.1; product=DUF938 domain-containing protein; protein_id=WP_011550710.1; transl_table=11
cds-WP_011550712.1	664395	665138	+	translation initiation factor IF-3	WP_011550712.1	0.784977	0.224147	0.0182794	0.00212376	0.733241	0.174398	0.0110235	0.00105618	-0.0418822	-0.166753	-0.311885	-0.401781	12649.2	12343.1	12391.4	13334.4	14357.9	13696.3	15626.4	15396.5	16358.2	16659.3	ID=cds-WP_011550712.1; Parent=gene-MXAN_RS02815; Dbxref=Genbank:WP_011550712.1; Name=WP_011550712.1; gbkey=CDS; inference=COORDINATES: similar to AA sequence:RefSeq:WP_011550712.1; product=translation initiation factor IF-3; protein_id=WP_011550712.1; transl_table=11
cds-WP_011550714.1	666308	666976	+	DUF1175 family protein	WP_011550714.1	0.178864	0.153612	0.000374319	0.207341	0.134043	0.114315	0.00017126	0.156441	-0.353342	0.375406	0.898786	0.334648	454.081	329.881	504.966	494.47	260.82	341.996	217.779	201.464	333.952	286.593	ID=cds-WP_011550714.1; Parent=gene-MXAN_RS02825; Dbxref=Genbank:WP_011550714.1; Name=WP_011550714.1; gbkey=CDS; inference=COORDINATES: similar to AA sequence:RefSeq:WP_011550714.1; product=DUF1175 family protein; protein_id=WP_011550714.1; transl_table=11
cds-WP_011550715.1	666910	668541	+	hypothetical protein	WP_011550715.1	0.0989673	7.89773e-05	0.00642469	0.173728	0.0688806	3.49488e-05	0.00354273	0.128137	0.418578	0.954302	0.669172	0.348351	1357.68	1259.62	952.134	1005.24	534.416	815.845	885.684	759.365	1072.26	983.409	ID=cds-WP_011550715.1; Parent=gene-MXAN_RS02830; Dbxref=Genbank:WP_011550715.1; Name=WP_011550715.1; gbkey=CDS; inference=COORDINATES: similar to AA sequence:RefSeq:WP_011550715.1; product=hypothetical protein; protein_id=WP_011550715.1; transl_table=11
cds-WP_011550716.1	668538	673256	+	alpha-2-macroglobulin	WP_011550716.1	2.20962e-08	1.48981e-06	0.0216537	0.0637321	5.84424e-09	5.28807e-07	0.0131964	0.0417773	1.3308	1.14467	0.564594	0.463658	5778.69	5437.56	2562.85	1898.55	2112.11	2960.53	3975.23	3607.95	4155.44	3977.79	ID=cds-WP_011550716.1; Parent=gene-MXAN_RS02835; Dbxref=Genbank:WP_011550716.1; Name=WP_011550716.1; gbkey=CDS; inference=COORDINATES: similar to AA sequence:RefSeq:WP_011550716.1; product=alpha-2-macroglobulin; protein_id=WP_011550716.1; transl_table=11
cds-WP_011550717.1	673260	675470	+	hypothetical protein	WP_011550717.1	2.77043e-05	0.00572198	0.690489	0.762342	1.06843e-05	0.00324584	0.631382	0.71175	1.14572	0.751122	0.120611	-0.0926427	479.181	409.188	222.063	180.4	251.239	276.069	491.536	323.505	502.733	443.939	ID=cds-WP_011550717.1; Parent=gene-MXAN_RS02840; Dbxref=Genbank:WP_011550717.1; Name=WP_011550717.1; gbkey=CDS; inference=COORDINATES: similar to AA sequence:RefSeq:WP_011550717.1; product=hypothetical protein; protein_id=WP_011550717.1; transl_table=11
cds-WP_011550718.1	675610	676929	+	serine protease	WP_011550718.1	1.68023e-13	1.44797e-22	2.16139e-23	7.64993e-26	2.66273e-14	1.23804e-23	1.70519e-24	5.56129e-27	3.15729	4.15669	4.23675	4.46173	62899.4	69725.6	9361.64	5505.46	2241.99	5193.8	2505.22	4530.04	2899.97	3118.81	ID=cds-WP_011550718.1; Parent=gene-MXAN_RS02845; Dbxref=Genbank:WP_011550718.1; Name=WP_011550718.1; gbkey=CDS; inference=COORDINATES: similar to AA sequence:RefSeq:WP_011550718.1; product=serine protease; protein_id=WP_011550718.1; transl_table=11
cds-WP_011550719.1	676942	679323	+	hypothetical protein	WP_011550719.1	0.0177743	0.000458025	0.00709337	0.819372	0.0104668	0.000223494	0.00394564	0.779364	0.719154	1.03894	0.776963	0.0724846	102.682	109.679	71.4861	58.6844	42.5829	60.7764	62.1129	61.989	101.088	101.151	ID=cds-WP_011550719.1; Parent=gene-MXAN_RS02850; Dbxref=Genbank:WP_011550719.1; Name=WP_011550719.1; gbkey=CDS; inference=COORDINATES: similar to AA sequence:RefSeq:WP_011550719.1; product=hypothetical protein; protein_id=WP_011550719.1; transl_table=11
cds-WP_011550720.1	679437	681359	+	HEAT repeat domain-containing protein	WP_011550720.1	0.00156558	2.22156e-05	3.15679e-05	1.75747e-07	0.000768888	9.15481e-06	1.24481e-05	5.26055e-08	-2.23677	-2.84845	-2.78938	-3.42804	6.84544	2.53106	21.2937	20.6482	38.3246	25.7527	26.8389	34.8688	62.2775	33.7169	ID=cds-WP_011550720.1; Parent=gene-MXAN_RS02855; Dbxref=Genbank:WP_011550720.1; Name=WP_011550720.1; gbkey=CDS; inference=COORDINATES: similar to AA sequence:RefSeq:WP_011550720.1; product=HEAT repeat domain-containing protein; protein_id=WP_011550720.1; transl_table=11
cds-WP_011550721.1	681400	683172	+	hypothetical protein	WP_011550721.1	0.316558	0.397632	0.65318	0.20079	0.255103	0.334563	0.590767	0.150945	0.566567	-0.423625	-0.234627	-0.612167	23.9591	18.5611	7.60491	19.5615	26.6143	29.8731	25.3053	24.2144	29.7849	34.5197	ID=cds-WP_011550721.1; Parent=gene-MXAN_RS02860; Dbxref=Genbank:WP_011550721.1; Name=WP_011550721.1; gbkey=CDS; inference=COORDINATES: similar to AA sequence:RefSeq:WP_011550721.1; product=hypothetical protein; protein_id=WP_011550721.1; transl_table=11
cds-WP_011550722.1	683169	683957	+	hypothetical protein	WP_011550722.1	0.22698	0.993656	0.71015	0.701332	0.175008	0.988594	0.653439	0.639629	0.79113	0.00737451	0.230468	-0.231855	13.6909	18.5611	7.60491	10.8675	14.904	17.5118	10.7356	17.4344	19.8566	18.464	ID=cds-WP_011550722.1; Parent=gene-MXAN_RS02865; Dbxref=Genbank:WP_011550722.1; Name=WP_011550722.1; gbkey=CDS; inference=COORDINATES: similar to AA sequence:RefSeq:WP_011550722.1; product=hypothetical protein; protein_id=WP_011550722.1; transl_table=11
cds-WP_011550725.1	685436	686209	+	DUF4142 domain-containing protein	WP_011550725.1	0.352051	0.287413	0.00942796	0.00106758	0.288214	0.230864	0.00536497	0.000508288	-0.710187	-0.77587	-1.67974	-2.06619	9.12726	4.21843	6.08393	14.1277	12.7749	9.27097	19.9375	21.3087	30.6875	23.2807	ID=cds-WP_011550725.1; Parent=gene-MXAN_RS02875; Dbxref=Genbank:WP_011550725.1; Name=WP_011550725.1; gbkey=CDS; inference=COORDINATES: similar to AA sequence:RefSeq:WP_011550725.1; product=DUF4142 domain-containing protein; protein_id=WP_011550725.1; transl_table=11
cds-WP_011550727.1	687252	688010	+	ATP-binding cassette domain-containing protein	WP_011550727.1	0.00117072	0.0026668	6.96655e-07	7.42657e-15	0.000564005	0.00144887	2.24161e-07	1.1125e-15	-1.12503	-1.02624	-1.60448	-2.4271	30.8045	30.3727	60.8393	71.7253	58.5515	65.9269	106.589	78.4548	155.242	173.401	ID=cds-WP_011550727.1; Parent=gene-MXAN_RS02885; Dbxref=Genbank:WP_011550727.1; Name=WP_011550727.1; gbkey=CDS; inference=COORDINATES: similar to AA sequence:RefSeq:WP_011550727.1; product=ATP-binding cassette domain-containing protein; protein_id=WP_011550727.1; transl_table=11
cds-WP_011550729.1	689518	690024	-	SMI1/KNR4 family protein	WP_011550729.1	0.0015653	0.0231459	0.454826	0.323139	0.000768532	0.0145319	0.388446	0.259294	-0.951876	-0.689972	-0.245876	-0.319801	51.3408	53.1522	98.8638	103.241	93.6824	75.1979	56.7451	67.8005	61.3749	69.0393	ID=cds-WP_011550729.1; Parent=gene-MXAN_RS02895; Dbxref=Genbank:WP_011550729.1; Name=WP_011550729.1; gbkey=CDS; inference=COORDINATES: similar to AA sequence:RefSeq:WP_011550729.1; product=SMI1/KNR4 family protein; protein_id=WP_011550729.1; transl_table=11
cds-WP_011550730.1	690915	692597	+	DUF262 domain-containing protein	WP_011550730.1	0.234159	0.941803	0.14468	0.0958734	0.181221	0.926372	0.106931	0.0657373	-0.311526	0.0215427	0.376538	0.430125	308.045	308.789	400.018	366.234	318.307	289.46	190.94	285.73	218.423	239.229	ID=cds-WP_011550730.1; Parent=gene-MXAN_RS02900; Dbxref=Genbank:WP_011550730.1; Name=WP_011550730.1; gbkey=CDS; inference=COORDINATES: similar to AA sequence:RefSeq:WP_011550730.1; product=DUF262 domain-containing protein; protein_id=WP_011550730.1; transl_table=11
cds-WP_011550731.1	692955	693176	+	DUF2379 domain-containing protein	WP_011550731.1	0.130807	0.0350399	0.099816	0.360029	0.0939045	0.0227521	0.0706669	0.2941	-3.37794	-4.35106	-3.51813	-2.20517	0	0	1.52098	2.1735	5.32286	2.06022	3.06731	0.968578	0	1.60557	ID=cds-WP_011550731.1; Parent=gene-MXAN_RS36525; Dbxref=Genbank:WP_011550731.1; Name=WP_011550731.1; gbkey=CDS; inference=COORDINATES: ab initio prediction:GeneMarkS+; product=DUF2379 domain-containing protein; protein_id=WP_011550731.1; transl_table=11
cds-WP_011550732.1	693442	693819	-	DUF2379 domain-containing protein	WP_011550732.1	0.000406842	0.000245125	0.000206605	0.000621838	0.000182331	0.000115289	9.1284e-05	0.00028579	1.5475	1.56325	1.56022	1.43572	106.104	106.304	31.9406	40.2097	19.1623	52.5355	35.274	36.806	43.3235	35.3224	ID=cds-WP_011550732.1; Parent=gene-MXAN_RS02910; Dbxref=Genbank:WP_011550732.1; Name=WP_011550732.1; gbkey=CDS; inference=COORDINATES: similar to AA sequence:RefSeq:WP_011550732.1; product=DUF2379 domain-containing protein; protein_id=WP_011550732.1; transl_table=11
cds-WP_011550733.1	694361	695332	-	cytochrome oxidase assembly protein	WP_011550733.1	1.79318e-15	1e-19	1.62265e-27	3.09976e-35	2.33561e-16	1.03814e-20	1.01653e-28	1.47242e-36	1.65233	1.87751	2.23957	2.55459	2687.98	2744.51	848.708	879.179	638.744	839.538	508.406	643.136	463.922	460.797	ID=cds-WP_011550733.1; Parent=gene-MXAN_RS02920; Dbxref=Genbank:WP_011550733.1; Name=WP_011550733.1; gbkey=CDS; inference=COORDINATES: similar to AA sequence:RefSeq:WP_011550733.1; product=cytochrome oxidase assembly protein; protein_id=WP_011550733.1; transl_table=11
cds-WP_011550735.1	698828	699913	+	hypothetical protein	WP_011550735.1	1.51128e-18	1.66885e-13	5.33726e-07	1.00384e-07	1.5273e-19	3.0491e-14	1.68209e-07	2.92872e-08	-1.94429	-1.63328	-1.13077	-1.19613	132.345	113.898	430.438	511.858	376.859	384.23	295.995	240.207	277.09	284.988	ID=cds-WP_011550735.1; Parent=gene-MXAN_RS02930; Dbxref=Genbank:WP_011550735.1; Name=WP_011550735.1; gbkey=CDS; inference=COORDINATES: similar to AA sequence:RefSeq:WP_011550735.1; product=hypothetical protein; protein_id=WP_011550735.1; transl_table=11
cds-WP_011550736.1	700129	700467	-	hypothetical protein	WP_011550736.1	2.18276e-12	8.14577e-15	9.28335e-15	6.41203e-17	3.87084e-13	1.30772e-15	1.38682e-15	8.22802e-18	2.33983	2.56244	2.50948	2.73317	305.763	347.599	69.9651	59.7711	41.5183	69.0172	46.7764	68.769	56.8621	41.7447	ID=cds-WP_011550736.1; Parent=gene-MXAN_RS02935; Dbxref=Genbank:WP_011550736.1; Name=WP_011550736.1; gbkey=CDS; inference=COORDINATES: similar to AA sequence:RefSeq:WP_011550736.1; product=hypothetical protein; protein_id=WP_011550736.1; transl_table=11
cds-WP_011550738.1	702295	703710	-	NAD-dependent succinate-semialdehyde dehydrogenase	WP_011550738.1	0.000216594	0.00370298	0.58918	0.00285594	9.32224e-05	0.00204905	0.522742	0.00145215	-0.866892	-0.683247	0.142373	-0.704091	685.685	560.207	1120.96	1148.69	1091.19	907.525	472.365	656.696	1022.61	1005.08	ID=cds-WP_011550738.1; Parent=gene-MXAN_RS02945; Dbxref=Genbank:WP_011550738.1; Name=WP_011550738.1; gbkey=CDS; inference=COORDINATES: similar to AA sequence:RefSeq:WP_011550738.1; product=NAD-dependent succinate-semialdehyde dehydrogenase; protein_id=WP_011550738.1; transl_table=11
cds-WP_011550740.1	704174	704878	+	phosphatase PAP2 family protein	WP_011550740.1	0.000213201	6.76923e-05	1.34835e-05	0.0060819	9.16444e-05	2.96567e-05	5.08602e-06	0.00326328	1.026	1.08218	1.17269	0.74447	279.522	249.731	123.199	135.843	103.264	146.275	108.123	126.884	178.709	137.276	ID=cds-WP_011550740.1; Parent=gene-MXAN_RS02955; Dbxref=Genbank:WP_011550740.1; Name=WP_011550740.1; gbkey=CDS; inference=COORDINATES: similar to AA sequence:RefSeq:WP_011550740.1; product=phosphatase PAP2 family protein; protein_id=WP_011550740.1; transl_table=11
cds-WP_011550741.1	705009	706769	+	histone deacetylase	WP_011550741.1	9.26677e-39	3.83374e-37	4.71563e-24	6.34701e-22	3.22799e-40	1.47269e-38	3.57746e-25	5.86376e-23	-2.4679	-2.40853	-1.92606	-1.83449	239.591	254.793	1371.93	1366.04	1395.65	1232.01	850.41	1031.54	929.65	835.697	ID=cds-WP_011550741.1; Parent=gene-MXAN_RS02960; Dbxref=Genbank:WP_011550741.1; Name=WP_011550741.1; gbkey=CDS; inference=COORDINATES: similar to AA sequence:RefSeq:WP_011550741.1; product=histone deacetylase; protein_id=WP_011550741.1; transl_table=11
cds-WP_011550742.1	706782	707441	+	acyltransferase	WP_011550742.1	0.00529571	0.000464205	0.012171	0.363309	0.00285019	0.000226702	0.00707505	0.29723	-0.784333	-0.962977	-0.703289	-0.273627	252.14	248.044	377.203	482.516	455.637	519.174	315.932	499.786	297.849	306.663	ID=cds-WP_011550742.1; Parent=gene-MXAN_RS02965; Dbxref=Genbank:WP_011550742.1; Name=WP_011550742.1; gbkey=CDS; inference=COORDINATES: similar to AA sequence:RefSeq:WP_011550742.1; product=acyltransferase; protein_id=WP_011550742.1; transl_table=11
cds-WP_011550743.1	707603	709774	+	PAS domain S-box protein	WP_011550743.1	0.363668	0.98521	0.434017	0.125477	0.298926	0.978792	0.368554	0.0889552	0.18962	0.00484501	0.163833	0.310011	4270.42	4199.02	3505.86	3918.81	3817.56	4623.12	3417.74	4143.58	3559.75	3272.14	ID=cds-WP_011550743.1; Parent=gene-MXAN_RS02970; Dbxref=Genbank:WP_011550743.1; Name=WP_011550743.1; gbkey=CDS; inference=COORDINATES: similar to AA sequence:RefSeq:WP_011550743.1; product=PAS domain S-box protein; protein_id=WP_011550743.1; transl_table=11
cds-WP_011550744.1	709919	711979	+	alkaline ceramidase	WP_011550744.1	2.32554e-51	4.54154e-43	8.36767e-33	2.07088e-24	5.31516e-53	1.3694e-44	3.99777e-34	1.65944e-25	-2.44053	-2.22978	-1.93877	-1.66428	545.354	534.897	2759.06	3101.58	2576.27	2489.77	1917.07	2224.82	1730.23	1693.07	ID=cds-WP_011550744.1; Parent=gene-MXAN_RS02975; Dbxref=Genbank:WP_011550744.1; Name=WP_011550744.1; gbkey=CDS; inference=COORDINATES: similar to AA sequence:RefSeq:WP_011550744.1; product=alkaline ceramidase; protein_id=WP_011550744.1; transl_table=11
cds-WP_011550746.1	713535	714608	-	DNA ligase	WP_011550746.1	0.0700942	4.68361e-06	1.50356e-08	1.38305e-07	0.046826	1.76111e-06	4.00371e-09	4.0846e-08	0.359625	0.868389	1.06732	0.993202	926.417	835.249	701.172	671.61	448.185	516.084	380.346	461.043	449.481	435.108	ID=cds-WP_011550746.1; Parent=gene-MXAN_RS02985; Dbxref=Genbank:WP_011550746.1; Name=WP_011550746.1; gbkey=CDS; inference=COORDINATES: similar to AA sequence:RefSeq:WP_011550746.1; product=DNA ligase; protein_id=WP_011550746.1; transl_table=11
cds-WP_011550747.1	714757	715245	+	gluconokinase	WP_011550747.1	8.50867e-23	6.98689e-23	3.6229e-12	1.29129e-09	6.34958e-24	5.80076e-24	6.76395e-13	3.08289e-10	-2.32639	-2.32171	-1.65845	-1.45611	182.545	156.926	749.844	946.557	811.204	881.772	456.262	614.078	460.312	468.825	ID=cds-WP_011550747.1; Parent=gene-MXAN_RS02990; Dbxref=Genbank:WP_011550747.1; Name=WP_011550747.1; gbkey=CDS; inference=COORDINATES: similar to AA sequence:RefSeq:WP_011550747.1; product=gluconokinase; protein_id=WP_011550747.1; transl_table=11
cds-WP_011550748.1	715363	716004	+	carbonic anhydrase	WP_011550748.1	0.735577	0.0284751	0.0292679	0.023827	0.679166	0.0181875	0.0183514	0.014314	-0.0749711	0.431362	0.426278	0.442605	367.372	384.721	427.396	367.321	277.853	280.189	296.762	262.485	282.505	271.341	ID=cds-WP_011550748.1; Parent=gene-MXAN_RS02995; Dbxref=Genbank:WP_011550748.1; Name=WP_011550748.1; gbkey=CDS; inference=COORDINATES: similar to AA sequence:RefSeq:WP_011550748.1; product=carbonic anhydrase; protein_id=WP_011550748.1; transl_table=11
cds-WP_011550749.1	716019	717719	+	dihydroxyacetone kinase subunit DhaK	WP_011550749.1	0.393928	0.230091	0.22231	0.0538198	0.327596	0.179751	0.172754	0.0347683	-0.15755	0.215966	0.219192	0.339543	3148.9	2995.08	3292.92	3558.01	2531.55	2757.6	2410.9	2867.96	2520.88	2334.49	ID=cds-WP_011550749.1; Parent=gene-MXAN_RS03000; Dbxref=Genbank:WP_011550749.1; Name=WP_011550749.1; gbkey=CDS; inference=COORDINATES: similar to AA sequence:RefSeq:WP_011550749.1; product=dihydroxyacetone kinase subunit DhaK; protein_id=WP_011550749.1; transl_table=11
cds-WP_011550750.1	717747	718100	-	CBS domain-containing protein	WP_011550750.1	0.00423821	4.8882e-05	0.0407561	0.00567565	0.00224077	2.10389e-05	0.0264132	0.00303592	-1.77076	-2.36471	-1.27982	-1.67361	6.84544	6.74949	19.7728	26.0819	26.6143	43.2645	13.036	20.3401	21.6617	21.6751	ID=cds-WP_011550750.1; Parent=gene-MXAN_RS03005; Dbxref=Genbank:WP_011550750.1; Name=WP_011550750.1; gbkey=CDS; inference=COORDINATES: similar to AA sequence:RefSeq:WP_011550750.1; product=CBS domain-containing protein; protein_id=WP_011550750.1; transl_table=11
cds-WP_011550751.1	718232	719008	-	DUF481 domain-containing protein	WP_011550751.1	0.0715957	0.540151	0.6519	0.000180787	0.0479375	0.475895	0.58907	7.7064e-05	0.717768	0.245095	-0.179845	-1.27798	74.159	61.5891	54.7553	29.3422	56.4224	57.686	90.4855	61.989	147.119	180.626	ID=cds-WP_011550751.1; Parent=gene-MXAN_RS03010; Dbxref=Genbank:WP_011550751.1; Name=WP_011550751.1; gbkey=CDS; inference=COORDINATES: similar to AA sequence:RefSeq:WP_011550751.1; product=DUF481 domain-containing protein; protein_id=WP_011550751.1; transl_table=11
cds-WP_011550752.1	719059	719685	-	hypothetical protein	WP_011550752.1	0.269803	0.0777306	0.704526	1.27277e-05	0.213227	0.0539502	0.647101	4.6973e-06	0.349142	0.536203	-0.121127	-1.17372	100.4	102.93	73.0071	85.8531	69.1972	71.0774	131.894	88.1406	230.156	228.793	ID=cds-WP_011550752.1; Parent=gene-MXAN_RS03015; Dbxref=Genbank:WP_011550752.1; Name=WP_011550752.1; gbkey=CDS; inference=COORDINATES: similar to AA sequence:RefSeq:WP_002615430.1; product=hypothetical protein; protein_id=WP_011550752.1; transl_table=11
cds-WP_011550753.1	719871	721493	+	ABC transporter ATP-binding protein	WP_011550753.1	1.30186e-14	9.18689e-15	2.90067e-07	0.000823352	1.84802e-15	1.48245e-15	8.85418e-08	0.000386453	1.89344	1.8794	1.23364	0.813304	827.158	819.219	214.458	228.217	199.075	248.256	414.853	283.793	488.292	448.756	ID=cds-WP_011550753.1; Parent=gene-MXAN_RS03020; Dbxref=Genbank:WP_011550753.1; Name=WP_011550753.1; gbkey=CDS; inference=COORDINATES: similar to AA sequence:RefSeq:WP_002711250.1; product=ABC transporter ATP-binding protein; protein_id=WP_011550753.1; transl_table=11
cds-WP_011550754.1	721545	722312	-	hypothetical protein	WP_011550754.1	1.55808e-10	0.000168678	0.00367841	6.10597e-09	3.3101e-11	7.77083e-05	0.0019448	1.54688e-09	-1.63627	-0.985389	-0.771097	-1.47399	70.7362	103.773	260.088	286.901	183.107	165.847	157.966	142.381	228.351	260.904	ID=cds-WP_011550754.1; Parent=gene-MXAN_RS03025; Dbxref=Genbank:WP_011550754.1; Name=WP_011550754.1; gbkey=CDS; inference=COORDINATES: similar to AA sequence:RefSeq:WP_011550754.1; product=hypothetical protein; protein_id=WP_011550754.1; transl_table=11
cds-WP_011550755.1	722305	722895	-	PH domain-containing protein	WP_011550755.1	0.00134657	0.00448442	0.0601308	5.45133e-08	0.00065428	0.00250555	0.040377	1.54315e-08	-1.07329	-0.942933	-0.640297	-1.6937	43.3545	33.7474	79.091	81.5061	86.2304	60.7764	64.4134	54.2404	121.847	125.234	ID=cds-WP_011550755.1; Parent=gene-MXAN_RS03030; Dbxref=Genbank:WP_011550755.1; Name=WP_011550755.1; gbkey=CDS; inference=COORDINATES: similar to AA sequence:RefSeq:WP_011550755.1; product=PH domain-containing protein; protein_id=WP_011550755.1; transl_table=11
cds-WP_011550756.1	722971	724410	-	aldehyde dehydrogenase family protein	WP_011550756.1	1	0.00433345	0.405491	5.52445e-08	0.996848	0.00241821	0.340721	1.5669e-08	0.00063015	0.485431	0.150972	-0.887032	1120.37	980.363	1049.48	1048.71	748.395	750.949	1009.91	879.469	1973.93	1908.21	ID=cds-WP_011550756.1; Parent=gene-MXAN_RS03035; Dbxref=Genbank:WP_011550756.1; Name=WP_011550756.1; gbkey=CDS; inference=COORDINATES: similar to AA sequence:RefSeq:WP_011550756.1; product=aldehyde dehydrogenase family protein; protein_id=WP_011550756.1; transl_table=11
cds-WP_011550757.1	724449	725900	-	aldehyde dehydrogenase family protein	WP_011550757.1	0.553134	0.163423	0.374573	0.152635	0.484973	0.122452	0.311837	0.110731	-0.163491	0.362902	0.23614	0.372987	522.535	463.184	620.56	484.689	437.539	328.604	461.629	373.871	397.132	363.661	ID=cds-WP_011550757.1; Parent=gene-MXAN_RS03040; Dbxref=Genbank:WP_011550757.1; Name=WP_011550757.1; gbkey=CDS; inference=COORDINATES: similar to AA sequence:RefSeq:WP_011550757.1; product=aldehyde dehydrogenase family protein; protein_id=WP_011550757.1; transl_table=11
cds-WP_011550758.1	725930	726613	-	TetR/AcrR family transcriptional regulator	WP_011550758.1	3.10691e-07	1.3814e-08	5.53611e-07	0.000576847	9.32542e-08	3.99795e-09	1.75314e-07	0.000263945	-1.56508	-1.71504	-1.5213	-1.06775	136.909	122.334	371.119	394.489	413.054	436.766	266.089	478.477	251.818	290.607	ID=cds-WP_011550758.1; Parent=gene-MXAN_RS03045; Dbxref=Genbank:WP_011550758.1; Name=WP_011550758.1; gbkey=CDS; inference=COORDINATES: similar to AA sequence:RefSeq:WP_011550758.1; product=TetR/AcrR family transcriptional regulator; protein_id=WP_011550758.1; transl_table=11
cds-WP_011550759.1	726712	727344	+	phospholipase	WP_011550759.1	0.382525	0.606776	0.353937	0.599129	0.316638	0.545037	0.291171	0.53025	-0.480412	0.302144	0.524124	-0.293237	15.9727	23.6232	28.8986	27.1687	20.2269	12.3613	9.96874	18.403	22.5643	26.4918	ID=cds-WP_011550759.1; Parent=gene-MXAN_RS03050; Dbxref=Genbank:WP_011550759.1; Name=WP_011550759.1; gbkey=CDS; inference=COORDINATES: similar to AA sequence:RefSeq:WP_011550759.1; product=phospholipase; protein_id=WP_011550759.1; transl_table=11
cds-WP_011550760.1	727476	728174	-	ABC transporter ATP-binding protein	WP_011550760.1	1.63356e-31	3.3126e-50	1.78157e-32	3.28437e-22	7.64714e-33	7.70795e-52	8.70795e-34	3.00716e-23	-3.32198	-4.172	-3.34993	-2.76251	45.6363	47.2464	476.067	454.26	869.756	806.574	373.444	576.304	312.29	318.705	ID=cds-WP_011550760.1; Parent=gene-MXAN_RS03055; Dbxref=Genbank:WP_011550760.1; Name=WP_011550760.1; gbkey=CDS; inference=COORDINATES: similar to AA sequence:RefSeq:WP_011550760.1; product=ABC transporter ATP-binding protein; protein_id=WP_011550760.1; transl_table=11
cds-WP_011550761.1	728171	729181	-	hypothetical protein	WP_011550761.1	3.55293e-39	4.4168e-55	3.32085e-36	6.30059e-27	1.21317e-40	8.45291e-57	1.38083e-37	4.27673e-28	-4.19811	-4.97455	-4.02219	-3.45884	43.3545	53.1522	914.11	867.225	1480.82	1569.88	562.084	1016.04	560.497	506.556	ID=cds-WP_011550761.1; Parent=gene-MXAN_RS03060; Dbxref=Genbank:WP_011550761.1; Name=WP_011550761.1; gbkey=CDS; inference=COORDINATES: similar to AA sequence:RefSeq:WP_011550761.1; product=hypothetical protein; protein_id=WP_011550761.1; transl_table=11
cds-WP_011550763.1	730342	731292	-	fatty acid desaturase	WP_011550763.1	0.0264245	0.910088	0.304891	0.215931	0.0161065	0.889412	0.246288	0.163933	-0.43083	-0.0248977	0.207587	0.249233	5906.48	5744.66	8742.6	6966.05	5410.16	6443.32	4877.02	5212.89	4838.69	4963.61	ID=cds-WP_011550763.1; Parent=gene-MXAN_RS03070; Dbxref=Genbank:WP_011550763.1; Name=WP_011550763.1; gbkey=CDS; inference=COORDINATES: similar to AA sequence:RefSeq:WP_011550763.1; product=fatty acid desaturase; protein_id=WP_011550763.1; transl_table=11
cds-WP_011550765.1	732114	734216	+	hypothetical protein	WP_011550765.1	3.15488e-05	6.08271e-08	6.74166e-18	8.58537e-12	1.22668e-05	1.87347e-08	7.72279e-19	1.6809e-12	-0.793871	-1.01878	-1.60258	-1.27695	1747.87	1819.83	2769.71	3413.47	3249.08	3980.34	5306.44	5529.61	4242.99	4403.26	ID=cds-WP_011550765.1; Parent=gene-MXAN_RS03080; Dbxref=Genbank:WP_011550765.1; Name=WP_011550765.1; gbkey=CDS; inference=COORDINATES: similar to AA sequence:RefSeq:WP_011550765.1; product=hypothetical protein; protein_id=WP_011550765.1; transl_table=11
cds-WP_011550766.1	734257	735216	+	ParA family protein	WP_011550766.1	0.933295	0.320984	1.04979e-05	6.79176e-05	0.912992	0.261896	3.90547e-06	2.73054e-05	0.0256658	-0.259836	-1.05336	-0.957848	316.031	289.384	323.969	271.687	388.569	335.815	733.853	520.126	577.646	597.27	ID=cds-WP_011550766.1; Parent=gene-MXAN_RS03085; Dbxref=Genbank:WP_011550766.1; Name=WP_011550766.1; gbkey=CDS; inference=COORDINATES: similar to AA sequence:RefSeq:WP_002636020.1; product=ParA family protein; protein_id=WP_011550766.1; transl_table=11
cds-WP_011550767.1	735222	736436	+	hypothetical protein	WP_011550767.1	0.509771	0.149046	0.00114276	0.124534	0.441338	0.110507	0.000555565	0.0881834	-0.126402	-0.261316	-0.563955	-0.278791	2394.76	2290.61	2576.54	2537.56	2570.94	3043.97	3290.45	3636.04	3016.4	2667.65	ID=cds-WP_011550767.1; Parent=gene-MXAN_RS03090; Dbxref=Genbank:WP_011550767.1; Name=WP_011550767.1; gbkey=CDS; inference=COORDINATES: similar to AA sequence:RefSeq:WP_011550767.1; product=hypothetical protein; protein_id=WP_011550767.1; transl_table=11
cds-WP_011550768.1	736447	737433	-	peptidase M48	WP_011550768.1	0.0461066	0.854935	0.711372	0.921099	0.0294872	0.826802	0.655054	0.901396	0.535795	0.0522526	0.10604	-0.0292946	263.55	201.641	188.602	133.67	228.883	218.383	222.38	208.244	227.448	245.652	ID=cds-WP_011550768.1; Parent=gene-MXAN_RS03095; Dbxref=Genbank:WP_011550768.1; Name=WP_011550768.1; gbkey=CDS; inference=COORDINATES: similar to AA sequence:RefSeq:WP_011550768.1; product=peptidase M48; protein_id=WP_011550768.1; transl_table=11
cds-WP_011550769.1	737430	738038	-	hypothetical protein	WP_011550769.1	0.170311	0.99537	0.429739	0.201057	0.127047	0.990847	0.364003	0.151173	0.491022	0.00356046	0.281771	0.447948	117.513	103.773	95.8218	63.0314	127.749	92.7097	85.1177	96.8578	95.6727	66.631	ID=cds-WP_011550769.1; Parent=gene-MXAN_RS03100; Dbxref=Genbank:WP_011550769.1; Name=WP_011550769.1; gbkey=CDS; inference=COORDINATES: similar to AA sequence:RefSeq:WP_011550769.1; product=hypothetical protein; protein_id=WP_011550769.1; transl_table=11
cds-WP_011550770.1	738035	740389	-	adenylate/guanylate cyclase domain-containing protein	WP_011550770.1	1.72372e-08	6.63919e-18	7.8943e-18	2.13956e-16	4.50213e-09	8.10816e-19	9.11926e-19	2.84862e-17	-1.21318	-1.80895	-1.80172	-1.72255	246.436	251.418	571.889	582.497	854.852	890.013	735.386	1002.48	852.931	790.741	ID=cds-WP_011550770.1; Parent=gene-MXAN_RS03105; Dbxref=Genbank:WP_011550770.1; Name=WP_011550770.1; gbkey=CDS; inference=COORDINATES: similar to AA sequence:RefSeq:WP_011550770.1; product=adenylate/guanylate cyclase domain-containing protein; protein_id=WP_011550770.1; transl_table=11
cds-WP_011550771.1	740698	741252	-	DUF924 domain-containing protein	WP_011550771.1	3.54472e-20	1.249e-13	6.95826e-22	1.86811e-27	3.09424e-21	2.25793e-14	5.99734e-23	1.24232e-28	-2.01866	-1.62986	-2.0998	-2.36149	564.749	570.332	2422.92	2177.84	1959.88	1553.4	2793.55	2070.82	2871.99	2961.47	ID=cds-WP_011550771.1; Parent=gene-MXAN_RS03110; Dbxref=Genbank:WP_011550771.1; Name=WP_011550771.1; gbkey=CDS; inference=COORDINATES: similar to AA sequence:RefSeq:WP_013936211.1; product=DUF924 domain-containing protein; protein_id=WP_011550771.1; transl_table=11
cds-WP_011550772.1	741355	741924	+	tryptophan-rich sensory protein	WP_011550772.1	4.08816e-23	8.4512e-26	4.12209e-11	1.21411e-13	3.00013e-24	5.78307e-27	8.41671e-12	2.01766e-14	-3.8376	-4.03651	-2.60992	-2.90441	18.2545	14.3427	187.081	271.687	266.143	262.677	76.6826	121.072	120.042	121.22	ID=cds-WP_011550772.1; Parent=gene-MXAN_RS03115; Dbxref=Genbank:WP_011550772.1; Name=WP_011550772.1; gbkey=CDS; inference=COORDINATES: similar to AA sequence:RefSeq:WP_011550772.1; product=tryptophan-rich sensory protein; protein_id=WP_011550772.1; transl_table=11
cds-WP_011550775.1	743996	746644	-	peptidase M1	WP_011550775.1	3.00478e-20	1.34488e-18	4.06982e-24	4.18659e-20	2.60637e-21	1.5369e-19	3.06511e-25	4.29438e-21	-2.21773	-2.11474	-2.42488	-2.20259	703.94	665.668	3434.38	2936.39	3257.59	2673.13	4392.38	2959.01	3117.49	3185.44	ID=cds-WP_011550775.1; Parent=gene-MXAN_RS03125; Dbxref=Genbank:WP_011550775.1; Name=WP_011550775.1; gbkey=CDS; inference=COORDINATES: similar to AA sequence:RefSeq:WP_011550775.1; product=peptidase M1; protein_id=WP_011550775.1; transl_table=11
cds-WP_011550776.1	746826	747617	+	J domain-containing protein	WP_011550776.1	2.22085e-10	3.16635e-12	4.70282e-07	0.0230421	4.77317e-11	6.60475e-13	1.47242e-07	0.01381	-1.38544	-1.50533	-1.10249	-0.520745	262.409	278.416	704.214	709.646	748.395	788.032	487.702	676.067	370.055	406.208	ID=cds-WP_011550776.1; Parent=gene-MXAN_RS03130; Dbxref=Genbank:WP_011550776.1; Name=WP_011550776.1; gbkey=CDS; inference=COORDINATES: similar to AA sequence:RefSeq:WP_011550776.1; product=J domain-containing protein; protein_id=WP_011550776.1; transl_table=11
cds-WP_011550777.1	747628	748710	-	endonuclease	WP_011550777.1	1.15756e-12	2.51148e-15	9.53167e-06	9.41394e-06	1.99063e-13	3.85902e-16	3.52369e-06	3.41406e-06	-2.47915	-2.73761	-1.56842	-1.57027	107.245	102.086	603.83	562.935	783.526	611.884	198.608	423.269	311.387	309.874	ID=cds-WP_011550777.1; Parent=gene-MXAN_RS03135; Dbxref=Genbank:WP_011550777.1; Name=WP_011550777.1; gbkey=CDS; inference=COORDINATES: similar to AA sequence:RefSeq:WP_011550777.1; product=endonuclease; protein_id=WP_011550777.1; transl_table=11
cds-WP_011550778.1	748912	749466	+	hypothetical protein	WP_011550778.1	0.556775	0.00749373	5.7259e-05	7.36529e-05	0.488472	0.00432104	2.32962e-05	2.96924e-05	0.184354	0.764654	1.13678	1.12076	389.049	259.012	273.777	294.509	201.204	179.239	141.096	153.035	172.391	125.234	ID=cds-WP_011550778.1; Parent=gene-MXAN_RS03140; Dbxref=Genbank:WP_011550778.1; Name=WP_011550778.1; gbkey=CDS; inference=COORDINATES: similar to AA sequence:RefSeq:WP_011550778.1; product=hypothetical protein; protein_id=WP_011550778.1; transl_table=11
cds-WP_011550782.1	750055	750471	-	DUF3037 domain-containing protein	WP_011550782.1	0.000537639	4.78467e-05	0.126404	0.799773	0.000245983	2.05471e-05	0.0919448	0.756717	1.23065	1.41106	0.505593	0.0908297	92.4135	72.557	36.5036	33.6892	26.6143	35.0237	62.8798	52.3032	70.4006	83.4894	ID=cds-WP_011550782.1; Parent=gene-MXAN_RS03150; Dbxref=Genbank:WP_011550782.1; Name=WP_011550782.1; gbkey=CDS; inference=COORDINATES: similar to AA sequence:RefSeq:WP_011550782.1; product=DUF3037 domain-containing protein; protein_id=WP_011550782.1; transl_table=11
cds-WP_011550783.1	750449	751234	-	hypothetical protein	WP_011550783.1	4.66823e-07	6.85834e-08	0.00369837	0.143076	1.43202e-07	2.12087e-08	0.00195637	0.103067	1.32969	1.38586	0.720762	0.373336	195.095	193.204	76.0491	78.2458	68.1327	80.3484	126.526	108.481	166.073	134.065	ID=cds-WP_011550783.1; Parent=gene-MXAN_RS03155; Dbxref=Genbank:WP_011550783.1; Name=WP_011550783.1; gbkey=CDS; inference=COORDINATES: similar to AA sequence:RefSeq:WP_002636004.1; product=hypothetical protein; protein_id=WP_011550783.1; transl_table=11
cds-WP_011550784.1	751212	753047	+	peptidase S8	WP_011550784.1	0.00729303	0.0136983	0.0384486	0.297754	0.00402357	0.008291	0.0247431	0.236512	-0.609275	-0.557462	-0.473217	-0.249991	500.858	545.021	774.18	821.581	832.496	707.684	617.295	836.851	657.073	587.637	ID=cds-WP_011550784.1; Parent=gene-MXAN_RS03160; Dbxref=Genbank:WP_011550784.1; Name=WP_011550784.1; gbkey=CDS; inference=COORDINATES: similar to AA sequence:RefSeq:WP_011550784.1; product=peptidase S8; protein_id=WP_011550784.1; transl_table=11
cds-WP_011550785.1	753107	753610	+	MarR family transcriptional regulator	WP_011550785.1	0.735286	0.217244	0.698836	0.0834666	0.678795	0.16828	0.641009	0.0564641	-0.179397	-0.571199	-0.194342	-0.77328	27.3818	29.529	31.9406	32.6024	39.3892	45.3247	20.7043	45.5232	46.0312	51.3781	ID=cds-WP_011550785.1; Parent=gene-MXAN_RS03165; Dbxref=Genbank:WP_011550785.1; Name=WP_011550785.1; gbkey=CDS; inference=COORDINATES: similar to AA sequence:RefSeq:WP_011550785.1; product=MarR family transcriptional regulator; protein_id=WP_011550785.1; transl_table=11
cds-WP_011550786.1	753628	754065	+	organic hydroperoxide resistance protein	WP_011550786.1	0.0287117	0.000542789	1.28427e-09	3.79107e-05	0.0176429	0.000267994	3.01307e-10	1.47404e-05	0.826788	1.27102	2.2114	1.51032	977.757	893.463	559.721	495.557	335.34	439.856	119.625	285.73	327.634	329.141	ID=cds-WP_011550786.1; Parent=gene-MXAN_RS03170; Dbxref=Genbank:WP_011550786.1; Name=WP_011550786.1; gbkey=CDS; inference=COORDINATES: similar to AA sequence:RefSeq:WP_002636001.1; product=organic hydroperoxide resistance protein; protein_id=WP_011550786.1; transl_table=11
cds-WP_011550788.1	755560	757605	+	hypothetical protein	WP_011550788.1	1.01691e-08	1.18817e-08	0.0070011	0.000298928	2.59162e-09	3.42563e-09	0.00388854	0.000131246	0.816638	0.80413	0.388182	0.51492	1703.37	1611.44	941.488	940.037	933.63	964.181	1233.82	1298.86	1176.95	1142.36	ID=cds-WP_011550788.1; Parent=gene-MXAN_RS03180; Dbxref=Genbank:WP_011550788.1; Name=WP_011550788.1; gbkey=CDS; inference=COORDINATES: similar to AA sequence:RefSeq:WP_011550788.1; product=hypothetical protein; protein_id=WP_011550788.1; transl_table=11
cds-WP_011550789.1	757645	758214	-	hypothetical protein	WP_011550789.1	0.598537	0.248683	0.932194	0.0479772	0.531209	0.196159	0.912043	0.0306174	-0.126968	-0.261473	0.0223465	0.438272	1658.88	1733.77	1771.94	1932.24	2079.11	1988.11	1380.29	1962.34	1235.62	1268.4	ID=cds-WP_011550789.1; Parent=gene-MXAN_RS03185; Dbxref=Genbank:WP_011550789.1; Name=WP_011550789.1; gbkey=CDS; inference=COORDINATES: similar to AA sequence:RefSeq:WP_011550789.1; product=hypothetical protein; protein_id=WP_011550789.1; transl_table=11
cds-WP_011550790.1	758380	760182	-	amidohydrolase	WP_011550790.1	3.18551e-14	1.39294e-12	8.65355e-10	2.70979e-12	4.70611e-15	2.81542e-13	1.98735e-10	5.08902e-13	2.34052	2.17738	1.89386	2.15133	5843.73	5103.46	1253.29	909.608	862.304	1557.52	1326.61	1619.46	1282.56	1181.7	ID=cds-WP_011550790.1; Parent=gene-MXAN_RS03190; Dbxref=Genbank:WP_011550790.1; Name=WP_011550790.1; gbkey=CDS; inference=COORDINATES: similar to AA sequence:RefSeq:WP_011550790.1; product=amidohydrolase; protein_id=WP_011550790.1; transl_table=11
cds-WP_011550791.1	760225	760929	-	hypothetical protein	WP_011550791.1	5.19986e-15	5.29143e-08	8.21263e-09	6.88467e-10	7.07347e-16	1.61446e-08	2.11902e-09	1.59628e-10	-1.81481	-1.27902	-1.34285	-1.43032	92.4135	98.7112	348.305	326.024	264.014	200.871	232.348	253.767	251.818	264.116	ID=cds-WP_011550791.1; Parent=gene-MXAN_RS03195; Dbxref=Genbank:WP_011550791.1; Name=WP_011550791.1; gbkey=CDS; inference=COORDINATES: similar to AA sequence:RefSeq:WP_011550791.1; product=hypothetical protein; protein_id=WP_011550791.1; transl_table=11
cds-WP_011550792.1	761024	761797	-	rhomboid family intramembrane serine protease	WP_011550792.1	9.78807e-21	1.89514e-17	3.51962e-26	4.46361e-13	8.20726e-22	2.39795e-18	2.35998e-27	7.78043e-14	-1.88347	-1.70884	-2.09214	-1.46016	128.923	123.178	435.001	492.297	414.119	408.953	560.55	512.378	322.218	370.083	ID=cds-WP_011550792.1; Parent=gene-MXAN_RS03200; Dbxref=Genbank:WP_011550792.1; Name=WP_011550792.1; gbkey=CDS; inference=COORDINATES: similar to AA sequence:RefSeq:WP_011550792.1; product=rhomboid family intramembrane serine protease; protein_id=WP_011550792.1; transl_table=11
cds-WP_011550793.1	761999	762523	+	hypothetical protein	WP_011550793.1	0.0098697	0.130301	0.243105	0.000502933	0.00556606	0.0952453	0.190755	0.000228719	0.436106	0.261761	0.205005	0.578217	4217.93	3964.48	3183.41	2865.75	3652.55	3171.7	3357.17	3741.62	2746.53	2733.48	ID=cds-WP_011550793.1; Parent=gene-MXAN_RS03205; Dbxref=Genbank:WP_011550793.1; Name=WP_011550793.1; gbkey=CDS; inference=COORDINATES: similar to AA sequence:RefSeq:WP_013936187.1; product=hypothetical protein; protein_id=WP_011550793.1; transl_table=11
cds-WP_011550794.1	762526	763449	-	ribonuclease Z	WP_011550794.1	0.0123493	0.0537636	0.0171563	0.016702	0.00708175	0.0362939	0.0102919	0.00972044	0.429552	0.331237	-0.400815	-0.403804	1066.75	1117.88	810.683	811.8	793.107	943.579	1467.71	1417.03	1400.79	1489.96	ID=cds-WP_011550794.1; Parent=gene-MXAN_RS03210; Dbxref=Genbank:WP_011550794.1; Name=WP_011550794.1; gbkey=CDS; gene=rnz; inference=COORDINATES: similar to AA sequence:RefSeq:WP_013936186.1; product=ribonuclease Z; protein_id=WP_011550794.1; transl_table=11
cds-WP_011550795.1	763539	764246	+	DUF2293 domain-containing protein	WP_011550795.1	0.0771651	0.557111	0.925606	0.347554	0.052219	0.493656	0.90445	0.282331	0.840326	0.268075	-0.0448151	-0.392356	31.9454	31.2164	15.2098	19.5615	29.808	22.6624	32.2067	32.9316	46.9338	36.1252	ID=cds-WP_011550795.1; Parent=gene-MXAN_RS03215; Dbxref=Genbank:WP_011550795.1; Name=WP_011550795.1; gbkey=CDS; inference=COORDINATES: similar to AA sequence:RefSeq:WP_011550795.1; product=DUF2293 domain-containing protein; protein_id=WP_011550795.1; transl_table=11
cds-WP_011550796.1	764309	765076	+	TetR/AcrR family transcriptional regulator	WP_011550796.1	9.97596e-05	0.813508	0.706061	0.00472223	4.13158e-05	0.778785	0.648866	0.00248822	1.31543	-0.0856738	0.138767	0.936604	219.054	249.731	82.133	105.415	233.141	264.738	153.365	274.108	135.386	109.981	ID=cds-WP_011550796.1; Parent=gene-MXAN_RS03220; Dbxref=Genbank:WP_011550796.1; Name=WP_011550796.1; gbkey=CDS; inference=COORDINATES: similar to AA sequence:RefSeq:WP_011550796.1; product=TetR/AcrR family transcriptional regulator; protein_id=WP_011550796.1; transl_table=11
cds-WP_011550797.1	765073	766182	+	efflux RND transporter periplasmic adaptor subunit	WP_011550797.1	7.48139e-06	0.090202	0.112793	4.67988e-08	2.70187e-06	0.0635308	0.0808635	1.31511e-08	1.17148	0.456401	0.428226	1.40983	909.303	790.534	447.169	309.723	607.871	630.426	526.81	737.088	324.023	315.494	ID=cds-WP_011550797.1; Parent=gene-MXAN_RS03225; Dbxref=Genbank:WP_011550797.1; Name=WP_011550797.1; gbkey=CDS; inference=COORDINATES: similar to AA sequence:RefSeq:WP_011550797.1; product=efflux RND transporter periplasmic adaptor subunit; protein_id=WP_011550797.1; transl_table=11
cds-WP_011550798.1	766195	769311	+	efflux RND transporter permease subunit	WP_011550798.1	0.000393476	0.604628	0.667637	0.00893229	0.000176016	0.542608	0.606693	0.00492549	0.749711	0.120916	0.102105	0.558809	2217.92	2100.78	1461.66	1109.57	1940.72	2030.34	1804.34	2219.98	1524.44	1407.28	ID=cds-WP_011550798.1; Parent=gene-MXAN_RS03230; Dbxref=Genbank:WP_011550798.1; Name=WP_011550798.1; gbkey=CDS; inference=COORDINATES: similar to AA sequence:RefSeq:WP_011550798.1; product=efflux RND transporter permease subunit; protein_id=WP_011550798.1; transl_table=11
cds-WP_011550799.1	769299	770111	-	hypothetical protein	WP_011550799.1	0.389999	0.747615	0.317831	0.305898	0.323952	0.701542	0.258177	0.243817	0.246982	0.0940209	0.27643	0.284793	176.841	169.581	152.098	140.19	153.298	170.998	129.594	156.91	118.237	165.373	ID=cds-WP_011550799.1; Parent=gene-MXAN_RS03235; Dbxref=Genbank:WP_011550799.1; Name=WP_011550799.1; gbkey=CDS; inference=COORDINATES: similar to AA sequence:RefSeq:WP_011550799.1; product=hypothetical protein; protein_id=WP_011550799.1; transl_table=11
cds-WP_011550800.1	770143	770700	+	TIGR02265 family protein	WP_011550800.1	0.252942	0.886383	0.2961	0.0968885	0.198299	0.862012	0.238372	0.0665438	0.480034	0.0630975	0.429238	0.67302	85.568	112.21	66.9232	74.9856	71.3264	118.462	59.8124	88.1406	47.8363	76.2644	ID=cds-WP_011550800.1; Parent=gene-MXAN_RS03240; Dbxref=Genbank:WP_011550800.1; Name=WP_011550800.1; gbkey=CDS; inference=COORDINATES: similar to AA sequence:RefSeq:WP_011550800.1; product=TIGR02265 family protein; protein_id=WP_011550800.1; transl_table=11
cds-WP_011550801.1	770755	771207	-	hypothetical protein	WP_011550801.1	1.37553e-27	4.5333e-25	1.35502e-25	7.15271e-20	7.95432e-29	3.25189e-26	9.34691e-27	7.45505e-21	-2.14571	-2.03981	-2.06193	-1.80391	6405.05	5261.22	24460.4	27155.6	26647.3	21317	22751	25955	20844	19884.9	ID=cds-WP_011550801.1; Parent=gene-MXAN_RS03245; Dbxref=Genbank:WP_011550801.1; Name=WP_011550801.1; gbkey=CDS; inference=COORDINATES: similar to AA sequence:RefSeq:WP_011550801.1; product=hypothetical protein; protein_id=WP_011550801.1; transl_table=11
cds-WP_011550802.1	771384	771950	-	DUF99 family protein	WP_011550802.1	0.826256	0.893661	0.975262	0.0674169	0.781889	0.870283	0.966265	0.0444805	0.0658746	-0.0380148	0.00974594	0.472879	143.754	141.739	136.888	135.843	140.524	152.456	121.925	162.721	102.893	102.756	ID=cds-WP_011550802.1; Parent=gene-MXAN_RS03250; Dbxref=Genbank:WP_011550802.1; Name=WP_011550802.1; gbkey=CDS; inference=COORDINATES: similar to AA sequence:RefSeq:WP_013936178.1; product=DUF99 family protein; protein_id=WP_011550802.1; transl_table=11
cds-WP_011550804.1	773069	773389	+	transcriptional regulator	WP_011550804.1	0.174504	0.0194984	0.018476	0.128213	0.130442	0.0121076	0.0111497	0.0911422	-0.614216	-0.977976	-0.976539	-0.659204	31.9454	18.5611	36.5036	39.1229	57.4869	40.1742	54.4447	42.6174	39.7132	38.5336	ID=cds-WP_011550804.1; Parent=gene-MXAN_RS03265; Dbxref=Genbank:WP_011550804.1; Name=WP_011550804.1; gbkey=CDS; inference=COORDINATES: similar to AA sequence:RefSeq:WP_011550804.1; product=transcriptional regulator; protein_id=WP_011550804.1; transl_table=11
cds-WP_011550805.1	773500	773988	+	activator of HSP90 ATPase	WP_011550805.1	0.340957	0.169539	0.0106947	7.06297e-05	0.277435	0.127592	0.00613587	2.84347e-05	0.254527	0.352403	0.633963	0.990456	144.895	150.176	112.553	133.67	110.716	120.523	88.185	102.669	73.1084	75.4616	ID=cds-WP_011550805.1; Parent=gene-MXAN_RS03270; Dbxref=Genbank:WP_011550805.1; Name=WP_011550805.1; gbkey=CDS; inference=COORDINATES: similar to AA sequence:RefSeq:WP_011550805.1; product=activator of HSP90 ATPase; protein_id=WP_011550805.1; transl_table=11
cds-WP_011550806.1	774015	774575	+	SRPBCC family protein	WP_011550806.1	0.0108034	0.0116549	0.000575011	3.599e-06	0.00613132	0.00697624	0.00026902	1.24525e-06	0.655016	0.636308	0.857611	1.15341	319.454	253.949	179.476	183.66	204.398	163.787	154.132	161.753	144.412	113.192	ID=cds-WP_011550806.1; Parent=gene-MXAN_RS03275; Dbxref=Genbank:WP_011550806.1; Name=WP_011550806.1; gbkey=CDS; inference=COORDINATES: similar to AA sequence:RefSeq:WP_011550806.1; product=SRPBCC family protein; protein_id=WP_011550806.1; transl_table=11
cds-WP_011550808.1	775170	776141	-	aldo/keto reductase	WP_011550808.1	0.746175	0.00162465	0.977002	0.0304127	0.6908	0.000854712	0.968931	0.0186798	0.129895	1.09287	0.0126873	-0.764793	1075.88	1075.7	1101.19	866.138	583.386	425.434	1430.13	701.25	1858.4	1797.43	ID=cds-WP_011550808.1; Parent=gene-MXAN_RS03285; Dbxref=Genbank:WP_011550808.1; Name=WP_011550808.1; gbkey=CDS; inference=COORDINATES: similar to AA sequence:RefSeq:WP_018769634.1; product=aldo/keto reductase; protein_id=WP_011550808.1; transl_table=11
cds-WP_011550809.1	776383	777270	-	hypothetical protein	WP_011550809.1	1.77286e-13	0.0143889	0.896105	0.0142939	2.81196e-14	0.00874273	0.867679	0.0082028	-1.57675	-0.548981	-0.0350447	0.564132	343.413	323.975	971.907	1017.2	522.705	453.247	290.627	394.211	215.715	235.215	ID=cds-WP_011550809.1; Parent=gene-MXAN_RS03290; Dbxref=Genbank:WP_011550809.1; Name=WP_011550809.1; gbkey=CDS; inference=COORDINATES: similar to AA sequence:RefSeq:WP_011550809.1; product=hypothetical protein; protein_id=WP_011550809.1; transl_table=11
cds-WP_011550810.1	777469	777846	+	YciI family protein	WP_011550810.1	0.15179	0.000946932	0.00218181	0.000190926	0.111267	0.000482604	0.00110758	8.17542e-05	0.462259	1.024	0.943127	1.14706	174.559	217.671	142.972	142.364	122.426	71.0774	111.957	92.0149	87.5495	89.9117	ID=cds-WP_011550810.1; Parent=gene-MXAN_RS03295; Dbxref=Genbank:WP_011550810.1; Name=WP_011550810.1; gbkey=CDS; inference=COORDINATES: similar to AA sequence:RefSeq:WP_011550810.1; product=YciI family protein; protein_id=WP_011550810.1; transl_table=11
cds-WP_011550811.1	777865	779100	+	RNA polymerase sigma factor	WP_011550811.1	0.802858	0.627444	0.565147	0.138016	0.753556	0.566626	0.497451	0.0989431	-0.0700398	0.127304	0.149447	0.365783	239.591	215.984	252.483	226.043	239.529	177.179	213.178	196.621	171.489	181.429	ID=cds-WP_011550811.1; Parent=gene-MXAN_RS03300; Dbxref=Genbank:WP_011550811.1; Name=WP_011550811.1; gbkey=CDS; inference=COORDINATES: similar to AA sequence:RefSeq:WP_011550811.1; product=RNA polymerase sigma factor; protein_id=WP_011550811.1; transl_table=11
cds-WP_011550812.1	779144	779758	-	class I SAM-dependent methyltransferase	WP_011550812.1	0.259508	0.000145354	0.215468	0.000939499	0.204198	6.63629e-05	0.166577	0.000443943	-0.359392	-1.12143	-0.389791	1.00295	552.199	471.62	714.861	598.798	1409.49	816.875	608.86	732.245	269.869	240.835	ID=cds-WP_011550812.1; Parent=gene-MXAN_RS03305; Dbxref=Genbank:WP_011550812.1; Name=WP_011550812.1; gbkey=CDS; inference=COORDINATES: similar to AA sequence:RefSeq:WP_011550812.1; product=class I SAM-dependent methyltransferase; protein_id=WP_011550812.1; transl_table=11
cds-WP_011550814.1	781443	782201	-	ATP-binding cassette domain-containing protein	WP_011550814.1	0.000194918	0.225921	0.00309248	6.46465e-07	8.33828e-05	0.176027	0.00161074	2.05341e-07	0.859514	0.28127	0.658569	1.10918	251	242.138	124.72	145.624	217.173	188.51	157.199	154.972	123.652	105.165	ID=cds-WP_011550814.1; Parent=gene-MXAN_RS03315; Dbxref=Genbank:WP_011550814.1; Name=WP_011550814.1; gbkey=CDS; inference=COORDINATES: similar to AA sequence:RefSeq:WP_011550814.1; product=ATP-binding cassette domain-containing protein; protein_id=WP_011550814.1; transl_table=11
cds-WP_011550815.1	782198	783166	-	enterobactin ABC transporter permease	WP_011550815.1	0.462143	3.70101e-07	0.000120302	0.172332	0.394568	1.22857e-07	5.15129e-05	0.126918	-0.207935	-1.22083	-0.934786	-0.359026	103.823	113.898	118.637	132.583	283.176	225.594	194.007	223.741	133.581	146.106	ID=cds-WP_011550815.1; Parent=gene-MXAN_RS03320; Dbxref=Genbank:WP_011550815.1; Name=WP_011550815.1; gbkey=CDS; inference=COORDINATES: similar to AA sequence:RefSeq:WP_011550815.1; product=enterobactin ABC transporter permease; protein_id=WP_011550815.1; transl_table=11
cds-WP_011550816.1	783156	784118	-	ABC transporter permease	WP_011550816.1	0.199626	0.000222735	0.00661551	0.919155	0.151499	0.000103992	0.00365616	0.899159	-0.427829	-1.13683	-0.851463	-0.0376137	172.277	148.489	246.399	185.834	440.733	263.708	276.824	301.228	179.612	149.318	ID=cds-WP_011550816.1; Parent=gene-MXAN_RS03325; Dbxref=Genbank:WP_011550816.1; Name=WP_011550816.1; gbkey=CDS; inference=COORDINATES: similar to AA sequence:RefSeq:WP_011550816.1; product=ABC transporter permease; protein_id=WP_011550816.1; transl_table=11
cds-WP_011550820.1	787437	788981	+	hypothetical protein	WP_011550820.1	8.65074e-16	1.44873e-11	1.93748e-40	5.52096e-45	1.09817e-16	3.20139e-12	7.14918e-42	1.62672e-46	-2.5722	-2.16266	-4.17305	-4.40638	142.613	104.617	742.239	722.687	558.901	543.897	2894.77	1546.82	2739.31	2483.81	ID=cds-WP_011550820.1; Parent=gene-MXAN_RS03345; Dbxref=Genbank:WP_011550820.1; Name=WP_011550820.1; gbkey=CDS; inference=COORDINATES: similar to AA sequence:RefSeq:WP_011550820.1; product=hypothetical protein; protein_id=WP_011550820.1; transl_table=11
cds-WP_011550822.1	790015	790380	+	hypothetical protein	WP_011550822.1	0.606567	0.00177517	2.70013e-10	7.54279e-08	0.539505	0.000940014	5.8553e-11	2.17571e-08	-0.199232	1.07474	2.12909	1.8194	9525.43	8698.4	11526	9397.11	5058.85	3593.02	1378.75	2788.54	2708.62	2454.91	ID=cds-WP_011550822.1; Parent=gene-MXAN_RS03355; Dbxref=Genbank:WP_011550822.1; Name=WP_011550822.1; gbkey=CDS; inference=COORDINATES: similar to AA sequence:RefSeq:WP_011550822.1; product=hypothetical protein; protein_id=WP_011550822.1; transl_table=11
cds-WP_011550823.1	790522	792576	+	radical SAM protein	WP_011550823.1	0.265132	0.676133	0.941053	0.476215	0.209025	0.621767	0.92395	0.404812	0.287196	-0.110447	-0.0212835	-0.185055	319.454	275.042	281.382	207.569	320.436	320.363	269.156	334.159	346.588	328.338	ID=cds-WP_011550823.1; Parent=gene-MXAN_RS03360; Dbxref=Genbank:WP_011550823.1; Name=WP_011550823.1; gbkey=CDS; inference=COORDINATES: similar to AA sequence:RefSeq:WP_011550823.1; product=radical SAM protein; protein_id=WP_011550823.1; transl_table=11
cds-WP_011550824.1	792635	795082	-	ABC transporter permease	WP_011550824.1	6.52316e-42	3.42393e-41	7.27363e-30	1.04159e-18	2.03877e-43	1.10784e-42	4.00585e-31	1.16736e-19	-2.90855	-2.88186	-2.44219	-1.91088	1195.67	1115.35	8741.08	8608.13	8854.05	8176.99	5097.86	7460.96	4445.17	4243.51	ID=cds-WP_011550824.1; Parent=gene-MXAN_RS03365; Dbxref=Genbank:WP_011550824.1; Name=WP_011550824.1; gbkey=CDS; inference=COORDINATES: similar to AA sequence:RefSeq:WP_011550824.1; product=ABC transporter permease; protein_id=WP_011550824.1; transl_table=11
cds-WP_011550827.1	797079	798170	-	DUF2236 domain-containing protein	WP_011550827.1	0.884815	0.137432	0.000359474	0.45149	0.854968	0.101044	0.000163975	0.379443	0.0416808	-0.365162	-0.826459	-0.195094	221.336	227.795	225.105	211.916	316.178	262.677	362.709	434.891	225.643	288.199	ID=cds-WP_011550827.1; Parent=gene-MXAN_RS03380; Dbxref=Genbank:WP_011550827.1; Name=WP_011550827.1; gbkey=CDS; inference=COORDINATES: similar to AA sequence:RefSeq:WP_011550827.1; product=DUF2236 domain-containing protein; protein_id=WP_011550827.1; transl_table=11
cds-WP_011550828.1	798169	799119	+	alpha/beta hydrolase	WP_011550828.1	0.659586	0.234532	0.334913	0.297256	0.596339	0.183673	0.27386	0.236028	0.240928	0.606831	0.489609	0.530685	60.4681	37.9659	42.5875	40.2097	44.7121	19.572	42.9423	26.1516	29.7849	37.7308	ID=cds-WP_011550828.1; Parent=gene-MXAN_RS03385; Dbxref=Genbank:WP_011550828.1; Name=WP_011550828.1; gbkey=CDS; inference=COORDINATES: similar to AA sequence:RefSeq:WP_011550828.1; product=alpha/beta hydrolase; protein_id=WP_011550828.1; transl_table=11
cds-WP_011550829.1	799166	799813	+	hypothetical protein	WP_011550829.1	0.0614487	0.116312	0.345429	4.24751e-05	0.0404497	0.083995	0.283696	1.66263e-05	1.14223	0.898257	-0.48924	-1.87916	23.9591	21.0921	10.6469	9.78073	11.7103	12.3613	43.7091	18.403	84.8418	80.2783	ID=cds-WP_011550829.1; Parent=gene-MXAN_RS03390; Dbxref=Genbank:WP_011550829.1; Name=WP_011550829.1; gbkey=CDS; inference=COORDINATES: similar to AA sequence:RefSeq:WP_011550829.1; product=hypothetical protein; protein_id=WP_011550829.1; transl_table=11
cds-WP_011550831.1	801687	802187	-	hypothetical protein	WP_011550831.1	0.0350842	0.0103095	0.00351293	0.158678	0.0218727	0.00610221	0.00184764	0.115797	0.438755	0.522669	0.591584	0.297555	932.121	863.091	641.854	681.391	554.642	694.293	634.165	555.964	778.92	681.563	ID=cds-WP_011550831.1; Parent=gene-MXAN_RS03400; Dbxref=Genbank:WP_011550831.1; Name=WP_011550831.1; gbkey=CDS; inference=COORDINATES: similar to AA sequence:RefSeq:WP_011550831.1; product=hypothetical protein; protein_id=WP_011550831.1; transl_table=11
cds-WP_011550832.1	802270	803613	-	short-chain fatty acid transporter	WP_011550832.1	3.51535e-12	3.54014e-13	4.08697e-08	6.71868e-08	6.37439e-13	6.73129e-14	1.14005e-08	1.92504e-08	2.40016	2.43668	1.72849	1.69646	199.659	215.14	39.5455	39.1229	51.0995	25.7527	65.9471	59.0833	71.3032	56.9976	ID=cds-WP_011550832.1; Parent=gene-MXAN_RS03405; Dbxref=Genbank:WP_011550832.1; Name=WP_011550832.1; gbkey=CDS; inference=COORDINATES: similar to AA sequence:RefSeq:WP_002640882.1; product=short-chain fatty acid transporter; protein_id=WP_011550832.1; transl_table=11
cds-WP_011550833.1	803791	805914	+	FUSC family protein	WP_011550833.1	0.0165812	0.00607467	0.000836586	5.65309e-06	0.00971634	0.00345428	0.000399576	1.99099e-06	-1.49194	-1.6438	-1.94164	-2.55882	2.28181	11.8116	24.3357	18.4747	19.1623	27.8129	26.0721	31.9631	47.8363	40.9419	ID=cds-WP_011550833.1; Parent=gene-MXAN_RS03410; Dbxref=Genbank:WP_011550833.1; Name=WP_011550833.1; gbkey=CDS; inference=COORDINATES: similar to AA sequence:RefSeq:WP_011550833.1; product=FUSC family protein; protein_id=WP_011550833.1; transl_table=11
cds-WP_011550836.1	808456	808914	+	DUF3703 domain-containing protein	WP_011550836.1	0.0133826	0.0161425	0.0188647	0.178148	0.00771116	0.00987709	0.0114102	0.131691	-2.05118	-1.96438	-1.90638	-1.18014	2.28181	4.21843	13.6888	14.1277	15.9686	10.3011	9.96874	15.4972	6.31801	8.83061	ID=cds-WP_011550836.1; Parent=gene-MXAN_RS03425; Dbxref=Genbank:WP_011550836.1; Name=WP_011550836.1; gbkey=CDS; inference=COORDINATES: similar to AA sequence:RefSeq:WP_011550836.1; product=DUF3703 domain-containing protein; protein_id=WP_011550836.1; transl_table=11
cds-WP_011550837.1	809002	810477	+	hypothetical protein	WP_011550837.1	3.54766e-05	0.000527031	1.01243e-06	9.90383e-09	1.38917e-05	0.000259923	3.31205e-07	2.57993e-09	0.966775	0.79948	1.11891	1.31268	425.558	510.43	215.979	261.906	241.658	296.671	197.841	234.396	188.638	188.654	ID=cds-WP_011550837.1; Parent=gene-MXAN_RS03430; Dbxref=Genbank:WP_011550837.1; Name=WP_011550837.1; gbkey=CDS; inference=COORDINATES: similar to AA sequence:RefSeq:WP_011550837.1; product=hypothetical protein; protein_id=WP_011550837.1; transl_table=11
cds-WP_011550838.1	810506	810871	+	response regulator	WP_011550838.1	0.0409308	0.903393	0.127749	0.0744973	0.0259065	0.881916	0.0930633	0.0497367	-0.486405	-0.0327299	-0.358449	-0.417361	116.373	125.709	164.266	174.966	123.49	124.643	144.163	167.564	164.268	159.754	ID=cds-WP_011550838.1; Parent=gene-MXAN_RS03435; Dbxref=Genbank:WP_011550838.1; Name=WP_011550838.1; gbkey=CDS; inference=COORDINATES: similar to AA sequence:RefSeq:WP_011550838.1; product=response regulator; protein_id=WP_011550838.1; transl_table=11
cds-WP_011550839.1	810877	811701	+	hypothetical protein	WP_011550839.1	0.0489256	0.791471	0.97926	0.994709	0.0314854	0.752785	0.972249	0.993339	-0.39242	-0.0575202	0.00630792	-0.00151229	311.468	292.759	366.557	423.832	312.984	315.213	282.192	319.631	303.264	301.044	ID=cds-WP_011550839.1; Parent=gene-MXAN_RS03440; Dbxref=Genbank:WP_011550839.1; Name=WP_011550839.1; gbkey=CDS; inference=COORDINATES: similar to AA sequence:RefSeq:WP_013936135.1; product=hypothetical protein; protein_id=WP_011550839.1; transl_table=11
cds-WP_011550840.1	811933	817836	+	response regulator	WP_011550840.1	1.43037e-17	2.72285e-21	4.68716e-19	8.09877e-05	1.57749e-18	2.59051e-22	4.88528e-20	3.27831e-05	-1.44375	-1.59634	-1.50599	-0.682714	8165.47	7850.5	22661.1	20906.8	26081	22346.1	20802.5	24686.1	12748.8	12958.5	ID=cds-WP_011550840.1; Parent=gene-MXAN_RS03445; Dbxref=Genbank:WP_011550840.1; Name=WP_011550840.1; gbkey=CDS; inference=COORDINATES: similar to AA sequence:RefSeq:WP_011550840.1; product=response regulator; protein_id=WP_011550840.1; transl_table=11
cds-WP_011550841.1	817833	818669	+	chemotaxis protein CheR	WP_011550841.1	6.79999e-18	7.73313e-26	2.3756e-19	3.248e-05	7.27467e-19	5.27041e-27	2.42696e-20	1.25663e-05	-1.91359	-2.31738	-1.99043	-0.943327	927.558	852.123	3302.05	3400.43	4212.51	4655.06	2861.8	4209.44	1748.28	1673	ID=cds-WP_011550841.1; Parent=gene-MXAN_RS03450; Dbxref=Genbank:WP_011550841.1; Name=WP_011550841.1; gbkey=CDS; inference=COORDINATES: similar to AA sequence:RefSeq:WP_013936133.1; product=chemotaxis protein CheR; protein_id=WP_011550841.1; transl_table=11
cds-WP_011550842.1	818666	819223	+	chemotaxis protein B	WP_011550842.1	3.45762e-11	9.50911e-18	3.36003e-16	0.035236	6.84573e-12	1.17047e-18	4.45044e-17	0.0218654	-1.18259	-1.50129	-1.42609	-0.396968	287.509	295.29	684.442	640.094	841.012	809.665	753.79	813.605	414.281	354.027	ID=cds-WP_011550842.1; Parent=gene-MXAN_RS03455; Dbxref=Genbank:WP_011550842.1; Name=WP_011550842.1; gbkey=CDS; inference=COORDINATES: similar to AA sequence:RefSeq:WP_011550842.1; product=chemotaxis protein B; protein_id=WP_011550842.1; transl_table=11
cds-WP_011550843.1	819220	820356	+	response regulator	WP_011550843.1	5.36601e-27	2.31447e-32	1.64922e-26	1.95109e-07	3.21384e-28	1.13126e-33	1.08995e-27	5.8831e-08	-1.9461	-2.13322	-1.92314	-0.959505	1035.94	1016.64	3791.81	4115.51	4604.28	4399.59	3397.81	4387.66	2024.47	1966.82	ID=cds-WP_011550843.1; Parent=gene-MXAN_RS03460; Dbxref=Genbank:WP_011550843.1; Name=WP_011550843.1; gbkey=CDS; inference=COORDINATES: similar to AA sequence:RefSeq:WP_011550843.1; product=response regulator; protein_id=WP_011550843.1; transl_table=11
cds-WP_011550844.1	820412	820813	+	hypothetical protein	WP_011550844.1	5.03018e-15	2.01229e-18	1.81151e-17	2.15732e-08	6.82188e-16	2.3273e-19	2.16743e-18	5.8277e-09	-1.92109	-2.13295	-2.07172	-1.3844	281.804	253.106	1117.92	907.434	1382.88	961.09	1190.11	1055.75	732.889	662.296	ID=cds-WP_011550844.1; Parent=gene-MXAN_RS03465; Dbxref=Genbank:WP_011550844.1; Name=WP_011550844.1; gbkey=CDS; inference=COORDINATES: similar to AA sequence:RefSeq:WP_011550844.1; product=hypothetical protein; protein_id=WP_011550844.1; transl_table=11
cds-WP_011550845.1	820806	821066	+	hypothetical protein	WP_011550845.1	4.59233e-05	2.74256e-06	1.71071e-05	0.00372656	1.82416e-05	1.00292e-06	6.53144e-06	0.00192973	-1.17383	-1.31991	-1.2112	-0.841373	81.0044	65.8075	153.619	174.966	149.04	215.293	164.868	173.375	138.996	122.826	ID=cds-WP_011550845.1; Parent=gene-MXAN_RS03470; Dbxref=Genbank:WP_011550845.1; Name=WP_011550845.1; gbkey=CDS; inference=COORDINATES: similar to AA sequence:RefSeq:WP_011550845.1; product=hypothetical protein; protein_id=WP_011550845.1; transl_table=11
cds-WP_011550846.1	821073	821348	+	hypothetical protein	WP_011550846.1	6.01411e-07	4.25956e-09	3.76826e-08	0.00130114	1.86476e-07	1.17511e-09	1.04752e-08	0.00062558	-1.28592	-1.47078	-1.37521	-0.837898	60.4681	70.0259	167.308	153.231	189.494	174.088	158.733	182.093	126.36	108.376	ID=cds-WP_011550846.1; Parent=gene-MXAN_RS03475; Dbxref=Genbank:WP_011550846.1; Name=WP_011550846.1; gbkey=CDS; inference=COORDINATES: similar to AA sequence:RefSeq:WP_011550846.1; product=hypothetical protein; protein_id=WP_011550846.1; transl_table=11
cds-WP_011550848.1	821386	823965	+	sensor histidine kinase	WP_011550848.1	3.99653e-05	0.00809586	0.599645	0.197858	1.57649e-05	0.00470837	0.533595	0.148332	-1.10139	-0.72103	-0.15889	0.369334	2406.17	2299.04	4287.65	5805.41	3459.86	4295.55	2092.67	3161.44	1852.98	1789.4	ID=cds-WP_011550848.1; Parent=gene-MXAN_RS03480; Dbxref=Genbank:WP_011550848.1; Name=WP_011550848.1; gbkey=CDS; inference=COORDINATES: similar to AA sequence:RefSeq:WP_011550848.1; product=sensor histidine kinase; protein_id=WP_011550848.1; transl_table=11
cds-WP_011550850.1	824729	825532	+	ABC transporter permease	WP_011550850.1	0.00674024	0.306028	0.583861	0.702912	0.00369632	0.24826	0.516963	0.641941	-0.817545	-0.327379	-0.182838	-0.131334	93.5544	96.1802	136.888	195.615	97.9407	140.095	113.49	101.701	101.088	106.77	ID=cds-WP_011550850.1; Parent=gene-MXAN_RS03490; Dbxref=Genbank:WP_011550850.1; Name=WP_011550850.1; gbkey=CDS; inference=COORDINATES: similar to AA sequence:RefSeq:WP_011550850.1; product=ABC transporter permease; protein_id=WP_011550850.1; transl_table=11
cds-WP_011550852.1	826731	827777	+	serine/threonine protein kinase	WP_011550852.1	1.17101e-176	4.84101e-198	1.07137e-191	2.22373e-159	9.67376e-180	1.99959e-201	1.47511e-195	1.22469e-162	-6.09276	-6.44919	-6.35267	-5.78995	127.782	97.8676	7594.26	7702.87	10792.6	8791.97	8429.72	9888.21	6344.18	6057	ID=cds-WP_011550852.1; Parent=gene-MXAN_RS03500; Dbxref=Genbank:WP_011550852.1; Name=WP_011550852.1; gbkey=CDS; inference=COORDINATES: similar to AA sequence:RefSeq:WP_011550852.1; product=serine/threonine protein kinase; protein_id=WP_011550852.1; transl_table=11
cds-WP_011550853.1	827854	829158	+	hypothetical protein	WP_011550853.1	9.1892e-23	1.76021e-22	2.24461e-11	0.000644342	6.88273e-24	1.51713e-23	4.48736e-12	0.000296754	-1.33989	-1.32642	-0.918876	-0.482125	1253.86	1193.82	3136.26	3058.11	3147.94	2988.34	2234.53	2392.39	1716.69	1701.1	ID=cds-WP_011550853.1; Parent=gene-MXAN_RS03505; Dbxref=Genbank:WP_011550853.1; Name=WP_011550853.1; gbkey=CDS; inference=COORDINATES: similar to AA sequence:RefSeq:WP_011550853.1; product=hypothetical protein; protein_id=WP_011550853.1; transl_table=11
cds-WP_011550855.1	830572	831450	-	dienelactone hydrolase	WP_011550855.1	6.60468e-13	2.50875e-08	0.000843556	0.185016	1.11033e-13	7.44025e-09	0.000403485	0.137329	-1.62947	-1.26831	-0.776384	-0.326244	3702.24	3230.47	11401.3	10047	8219.57	8477.79	4893.12	6981.51	4706.91	3984.21	ID=cds-WP_011550855.1; Parent=gene-MXAN_RS03520; Dbxref=Genbank:WP_011550855.1; Name=WP_011550855.1; gbkey=CDS; inference=COORDINATES: similar to AA sequence:RefSeq:WP_011550855.1; product=dienelactone hydrolase; protein_id=WP_011550855.1; transl_table=11
cds-WP_011550856.1	831558	832592	-	methyltransferase domain-containing protein	WP_011550856.1	0.0561779	0.0746182	0.0423642	0.524704	0.0367017	0.0516564	0.0275429	0.454132	-0.452811	-0.420448	-0.474692	-0.161667	626.358	540.803	906.505	692.258	801.623	759.189	716.983	904.652	684.15	620.551	ID=cds-WP_011550856.1; Parent=gene-MXAN_RS03525; Dbxref=Genbank:WP_011550856.1; Name=WP_011550856.1; gbkey=CDS; inference=COORDINATES: similar to AA sequence:RefSeq:WP_011550856.1; product=methyltransferase domain-containing protein; protein_id=WP_011550856.1; transl_table=11
cds-WP_011550857.1	832589	833437	-	hypothetical protein	WP_011550857.1	0.144622	0.314554	0.205652	0.707966	0.105515	0.256217	0.158111	0.647531	-0.364045	0.255929	0.317646	0.102729	1081.58	1073.17	1420.6	1353	780.332	1023.93	723.884	1006.35	945.896	1060.48	ID=cds-WP_011550857.1; Parent=gene-MXAN_RS03530; Dbxref=Genbank:WP_011550857.1; Name=WP_011550857.1; gbkey=CDS; inference=COORDINATES: similar to AA sequence:RefSeq:WP_011550857.1; product=hypothetical protein; protein_id=WP_011550857.1; transl_table=11
cds-WP_011550858.1	833523	833933	-	response regulator	WP_011550858.1	6.60744e-08	0.00326393	0.00387916	2.89425e-07	1.84301e-08	0.00179262	0.00206215	8.89617e-08	1.05088	0.572117	0.561789	0.981992	806.621	976.145	451.731	410.791	614.258	586.131	578.954	630.544	420.599	482.472	ID=cds-WP_011550858.1; Parent=gene-MXAN_RS03535; Dbxref=Genbank:WP_011550858.1; Name=WP_011550858.1; gbkey=CDS; inference=COORDINATES: similar to AA sequence:RefSeq:WP_011550858.1; product=response regulator; protein_id=WP_011550858.1; transl_table=11
cds-WP_011550859.1	833926	836871	-	response regulator	WP_011550859.1	0.640713	0.174036	0.0108582	0.977568	0.576315	0.131312	0.00623863	0.973933	0.0980717	-0.264351	-0.478712	0.00572403	4819.19	4772.73	4737.86	4225.27	5887.09	5633.66	5840.15	7527.79	4791.76	4762.11	ID=cds-WP_011550859.1; Parent=gene-MXAN_RS03540; Dbxref=Genbank:WP_011550859.1; Name=WP_011550859.1; gbkey=CDS; inference=COORDINATES: similar to AA sequence:RefSeq:WP_011550859.1; product=response regulator; protein_id=WP_011550859.1; transl_table=11
cds-WP_011550861.1	838065	839960	-	cytochrome c	WP_011550861.1	7.80612e-16	5.29565e-11	1.09933e-12	2.47063e-14	9.85572e-17	1.22275e-11	1.94497e-13	3.85408e-15	2.44729	1.98517	2.15235	2.30239	2966.36	3125.01	587.099	530.333	587.644	950.789	530.644	840.726	566.815	667.915	ID=cds-WP_011550861.1; Parent=gene-MXAN_RS03550; Dbxref=Genbank:WP_011550861.1; Name=WP_011550861.1; gbkey=CDS; inference=COORDINATES: similar to AA sequence:RefSeq:WP_011550861.1; product=cytochrome c; protein_id=WP_011550861.1; transl_table=11
cds-WP_011550862.1	840186	842030	-	PAS domain S-box protein	WP_011550862.1	5.77545e-111	1.12738e-135	4.76874e-128	3.45198e-114	2.70364e-113	2.48357e-138	1.51013e-130	1.09315e-116	-6.69334	-7.40199	-7.18736	-6.7904	67.3135	29.529	5156.13	4632.8	8628.36	7368.36	6819.39	6966.01	5544.5	4925.07	ID=cds-WP_011550862.1; Parent=gene-MXAN_RS03555; Dbxref=Genbank:WP_011550862.1; Name=WP_011550862.1; gbkey=CDS; inference=COORDINATES: similar to AA sequence:RefSeq:WP_011550862.1; product=PAS domain S-box protein; protein_id=WP_011550862.1; transl_table=11
cds-WP_011550863.1	842246	845314	+	helicase	WP_011550863.1	4.68375e-23	3.43712e-05	0.0226519	1.71171e-08	3.44365e-24	1.44905e-05	0.0138506	4.58152e-09	-1.36691	-0.585795	-0.332432	-0.789557	2034.24	1977.6	4956.88	5387.01	3041.48	2979.07	2507.52	2543.49	3614.8	3319.51	ID=cds-WP_011550863.1; Parent=gene-MXAN_RS03560; Dbxref=Genbank:WP_011550863.1; Name=WP_011550863.1; gbkey=CDS; inference=COORDINATES: similar to AA sequence:RefSeq:WP_011550863.1; product=helicase; protein_id=WP_011550863.1; transl_table=11
cds-WP_011550864.1	845462	846271	+	pilus assembly protein	WP_011550864.1	0.000153083	5.36826e-05	0.000776288	0.0833942	6.46645e-05	2.3275e-05	0.000368852	0.0563643	0.968467	1.01386	0.839868	0.444927	320.595	329.037	187.081	146.711	133.072	188.51	167.935	195.653	236.474	240.835	ID=cds-WP_011550864.1; Parent=gene-MXAN_RS03565; Dbxref=Genbank:WP_011550864.1; Name=WP_011550864.1; gbkey=CDS; inference=COORDINATES: similar to AA sequence:RefSeq:WP_002637876.1; product=pilus assembly protein; protein_id=WP_011550864.1; transl_table=11
cds-WP_011550865.1	846250	847788	+	pilus biogenesis operon protein	WP_011550865.1	3.56835e-08	1.99087e-05	0.00393309	0.0141093	9.61484e-09	8.14934e-06	0.00209516	0.00808911	1.16151	0.886089	0.603354	0.518372	675.417	632.764	317.885	268.427	306.597	400.712	424.055	436.829	467.532	445.544	ID=cds-WP_011550865.1; Parent=gene-MXAN_RS03570; Dbxref=Genbank:WP_011550865.1; Name=WP_011550865.1; gbkey=CDS; inference=COORDINATES: similar to AA sequence:RefSeq:WP_011550865.1; product=pilus biogenesis operon protein; protein_id=WP_011550865.1; transl_table=11
cds-WP_011550866.1	847763	848740	+	hypothetical protein	WP_011550866.1	5.53368e-07	3.82955e-07	0.343321	0.00677329	1.71047e-07	1.27388e-07	0.281539	0.00365663	0.909224	0.902181	0.176696	0.481148	460.927	447.154	237.273	245.605	237.4	248.256	417.92	384.525	318.608	331.549	ID=cds-WP_011550866.1; Parent=gene-MXAN_RS03575; Dbxref=Genbank:WP_011550866.1; Name=WP_011550866.1; gbkey=CDS; inference=COORDINATES: similar to AA sequence:RefSeq:WP_011550866.1; product=hypothetical protein; protein_id=WP_011550866.1; transl_table=11
cds-WP_011550867.1	848737	849504	+	hypothetical protein	WP_011550867.1	0.117347	0.233494	0.0792591	0.00458951	0.083159	0.182731	0.0547709	0.00241134	0.354172	0.265224	-0.366272	-0.574247	196.236	179.705	150.577	143.451	165.009	147.305	246.151	237.302	274.382	284.185	ID=cds-WP_011550867.1; Parent=gene-MXAN_RS03580; Dbxref=Genbank:WP_011550867.1; Name=WP_011550867.1; gbkey=CDS; inference=COORDINATES: similar to AA sequence:RefSeq:WP_011550867.1; product=hypothetical protein; protein_id=WP_011550867.1; transl_table=11
cds-WP_011550868.1	849508	850068	-	hypothetical protein	WP_011550868.1	2.36495e-13	1.57858e-17	1.58316e-05	1.75564e-05	3.82273e-14	1.97785e-18	6.02924e-06	6.59664e-06	1.12	1.29341	0.661148	0.65821	2827.17	2551.31	1183.32	1288.88	1066.7	1126.94	1671.68	1728.91	1761.82	1645.7	ID=cds-WP_011550868.1; Parent=gene-MXAN_RS03585; Dbxref=Genbank:WP_011550868.1; Name=WP_011550868.1; gbkey=CDS; inference=COORDINATES: similar to AA sequence:RefSeq:WP_002619824.1; product=hypothetical protein; protein_id=WP_011550868.1; transl_table=11
cds-WP_011550870.1	850880	851104	-	hypothetical protein	WP_011550870.1	0.421366	0.661258	0.41816	0.37061	0.353546	0.604993	0.352526	0.303969	0.949888	-0.432435	-0.746611	-0.821213	7.98635	2.53106	4.56294	1.08675	5.32286	8.24086	9.96874	6.78005	8.12315	9.63339	ID=cds-WP_011550870.1; Parent=gene-MXAN_RS03595; Dbxref=Genbank:WP_011550870.1; Name=WP_011550870.1; gbkey=CDS; inference=COORDINATES: similar to AA sequence:RefSeq:WP_011550870.1; product=hypothetical protein; protein_id=WP_011550870.1; transl_table=11
cds-WP_011550872.1	851704	852798	-	hypothetical protein	WP_011550872.1	0.107046	0.00559733	4.99753e-41	7.85048e-47	0.0751221	0.0031682	1.80277e-42	2.18339e-48	-0.439093	-0.725338	-3.33604	-3.56967	788.367	713.758	1017.54	1018.28	1275.36	1207.29	9409.73	5752.38	9234.22	8595.39	ID=cds-WP_011550872.1; Parent=gene-MXAN_RS03600; Dbxref=Genbank:WP_011550872.1; Name=WP_011550872.1; gbkey=CDS; inference=COORDINATES: similar to AA sequence:RefSeq:WP_011550872.1; product=hypothetical protein; protein_id=WP_011550872.1; transl_table=11
cds-WP_011550873.1	852837	853214	-	hypothetical protein	WP_011550873.1	0.00307149	0.00237166	0.0110313	0.0511668	0.00158628	0.00127742	0.0063506	0.0328713	-1.57254	-1.58211	-1.33875	-1.05807	15.9727	10.9679	47.1504	32.6024	35.1309	44.2946	31.4399	35.8374	17.1489	37.7308	ID=cds-WP_011550873.1; Parent=gene-MXAN_RS03605; Dbxref=Genbank:WP_011550873.1; Name=WP_011550873.1; gbkey=CDS; inference=COORDINATES: similar to AA sequence:RefSeq:WP_013936102.1; product=hypothetical protein; protein_id=WP_011550873.1; transl_table=11
cds-WP_011550874.1	853309	855072	-	ABC transporter ATP-binding protein	WP_011550874.1	5.62817e-08	1.82544e-05	4.24063e-06	0.000117214	1.55447e-08	7.43194e-06	1.50696e-06	4.87221e-05	1.55737	1.21209	1.2961	1.08986	569.313	519.71	155.14	213.003	190.559	279.159	189.406	254.736	270.772	240.835	ID=cds-WP_011550874.1; Parent=gene-MXAN_RS03610; Dbxref=Genbank:WP_011550874.1; Name=WP_011550874.1; gbkey=CDS; inference=COORDINATES: similar to AA sequence:RefSeq:WP_011550874.1; product=ABC transporter ATP-binding protein; protein_id=WP_011550874.1; transl_table=11
cds-WP_011550876.1	855840	856967	+	molecular chaperone DnaJ	WP_011550876.1	0.0373819	0.00238129	1.95936e-11	1.07207e-08	0.023439	0.0012836	3.909e-12	2.80009e-09	0.335129	0.47555	1.02718	0.878417	3747.88	3649.78	2742.33	3118.97	2626.3	2693.73	1710.02	1920.69	1983.85	2039.87	ID=cds-WP_011550876.1; Parent=gene-MXAN_RS03620; Dbxref=Genbank:WP_011550876.1; Name=WP_011550876.1; gbkey=CDS; gene=dnaJ; inference=COORDINATES: similar to AA sequence:RefSeq:WP_002637863.1; product=molecular chaperone DnaJ; protein_id=WP_011550876.1; transl_table=11
cds-WP_011550877.1	857139	859319	+	penicillin-binding protein activator	WP_011550877.1	0.227093	0.878972	0.000521636	0.0166288	0.175127	0.853195	0.000242683	0.00966866	-0.302384	-0.0412633	0.819279	0.577308	4789.53	4668.96	6015.48	5648.91	4171	5561.55	2236.07	3125.6	3234.82	3104.36	ID=cds-WP_011550877.1; Parent=gene-MXAN_RS03625; Dbxref=Genbank:WP_011550877.1; Name=WP_011550877.1; gbkey=CDS; inference=COORDINATES: similar to AA sequence:RefSeq:WP_011550877.1; product=penicillin-binding protein activator; protein_id=WP_011550877.1; transl_table=11
cds-WP_011550878.1	859316	860959	+	hypothetical protein	WP_011550878.1	0.243733	0.396546	0.00604658	8.5458e-13	0.189939	0.333431	0.00331759	1.5402e-13	-0.324171	-0.239013	-0.724264	-1.81821	1567.61	1590.35	1831.26	2121.33	1654.35	2072.58	3188.46	2027.23	5631.15	5505.48	ID=cds-WP_011550878.1; Parent=gene-MXAN_RS03630; Dbxref=Genbank:WP_011550878.1; Name=WP_011550878.1; gbkey=CDS; inference=COORDINATES: similar to AA sequence:RefSeq:WP_011550878.1; product=hypothetical protein; protein_id=WP_011550878.1; transl_table=11
cds-WP_011550880.1	861722	862492	+	hypothetical protein	WP_011550880.1	0.00128208	0.061521	0.00387174	0.0562733	0.000621181	0.0419203	0.00205768	0.0364618	0.738262	0.434012	0.657013	0.444566	765.549	767.754	526.26	395.576	635.55	499.602	466.23	506.566	593.893	533.048	ID=cds-WP_011550880.1; Parent=gene-MXAN_RS03640; Dbxref=Genbank:WP_011550880.1; Name=WP_011550880.1; gbkey=CDS; inference=COORDINATES: similar to AA sequence:RefSeq:WP_011550880.1; product=hypothetical protein; protein_id=WP_011550880.1; transl_table=11
cds-WP_011550883.1	864407	866086	-	hypothetical protein	WP_011550883.1	0.0045744	8.66306e-05	0.00039012	5.50859e-08	0.002433	3.85979e-05	0.000178919	1.56164e-08	0.53253	0.721891	0.654911	0.991505	1855.12	1625.78	1317.17	1091.09	1049.67	1059.98	1086.59	1123.55	933.26	817.233	ID=cds-WP_011550883.1; Parent=gene-MXAN_RS03650; Dbxref=Genbank:WP_011550883.1; Name=WP_011550883.1; gbkey=CDS; inference=COORDINATES: similar to AA sequence:RefSeq:WP_011550883.1; product=hypothetical protein; protein_id=WP_011550883.1; transl_table=11
cds-WP_011550884.1	866083	867102	-	hypothetical protein	WP_011550884.1	0.940416	0.626745	0.728782	0.0376897	0.922	0.565736	0.67492	0.0235126	0.0216692	-0.126565	0.0923844	0.500582	913.867	899.369	851.75	933.516	1003.89	975.512	686.31	1016.04	680.54	601.284	ID=cds-WP_011550884.1; Parent=gene-MXAN_RS03655; Dbxref=Genbank:WP_011550884.1; Name=WP_011550884.1; gbkey=CDS; inference=COORDINATES: similar to AA sequence:RefSeq:WP_011550884.1; product=hypothetical protein; protein_id=WP_011550884.1; transl_table=11
cds-WP_011550886.1	869122	869799	+	uracil-DNA glycosylase	WP_011550886.1	0.0172831	5.77648e-05	0.989847	0.0069223	0.010149	2.51085e-05	0.985622	0.00374183	-0.962831	-1.57682	0.00675355	-1.08502	1341.71	1284.93	2810.77	2309.34	2964.84	4870.35	782.93	1832.55	2801.58	2770.4	ID=cds-WP_011550886.1; Parent=gene-MXAN_RS03665; Dbxref=Genbank:WP_011550886.1; Name=WP_011550886.1; gbkey=CDS; inference=COORDINATES: similar to AA sequence:RefSeq:WP_011550886.1; product=uracil-DNA glycosylase; protein_id=WP_011550886.1; transl_table=11
cds-WP_011550887.1	869868	870680	+	thioesterase family protein	WP_011550887.1	0.528306	0.15762	0.592416	3.44063e-08	0.459922	0.117689	0.526021	9.52177e-09	-0.171955	-0.362387	-0.146808	-1.32072	715.349	712.915	813.725	795.499	936.824	899.284	613.461	969.546	1831.32	1736.42	ID=cds-WP_011550887.1; Parent=gene-MXAN_RS03670; Dbxref=Genbank:WP_011550887.1; Name=WP_011550887.1; gbkey=CDS; inference=COORDINATES: similar to AA sequence:RefSeq:WP_013936089.1; product=thioesterase family protein; protein_id=WP_011550887.1; transl_table=11
cds-WP_011550888.1	870796	871083	-	hypothetical protein	WP_011550888.1	0.218674	0.735323	0.854904	0.750505	0.167792	0.68703	0.821475	0.697289	0.367435	0.106933	-0.0597727	0.103096	1082.72	1142.35	1029.7	697.692	1212.55	853.959	1299.77	1018.94	1096.63	975.381	ID=cds-WP_011550888.1; Parent=gene-MXAN_RS03675; Dbxref=Genbank:WP_011550888.1; Name=WP_011550888.1; gbkey=CDS; inference=COORDINATES: similar to AA sequence:RefSeq:WP_011550888.1; product=hypothetical protein; protein_id=WP_011550888.1; transl_table=11
cds-WP_011550889.1	871242	871607	-	response regulator	WP_011550889.1	0.000779392	2.37135e-14	7.39453e-07	0.188336	0.000364854	3.96367e-15	2.38849e-07	0.140079	-0.624234	-1.3635	-0.897745	-0.257717	813.467	841.998	1244.16	1307.36	2231.34	2029.31	1385.66	1700.82	1041.57	938.453	ID=cds-WP_011550889.1; Parent=gene-MXAN_RS03680; Dbxref=Genbank:WP_011550889.1; Name=WP_011550889.1; gbkey=CDS; inference=COORDINATES: similar to AA sequence:RefSeq:WP_013936088.1; product=response regulator; protein_id=WP_011550889.1; transl_table=11
cds-WP_011550890.1	871681	873138	-	aminopeptidase P family protein	WP_011550890.1	0.0901309	0.00466868	2.55499e-05	3.20577e-09	0.0620232	0.00261428	9.97299e-06	7.91841e-10	0.535786	0.864395	1.27193	1.78984	446.095	489.338	340.7	305.376	218.237	295.641	141.863	246.987	130.873	139.684	ID=cds-WP_011550890.1; Parent=gene-MXAN_RS03685; Dbxref=Genbank:WP_011550890.1; Name=WP_011550890.1; gbkey=CDS; inference=COORDINATES: similar to AA sequence:RefSeq:WP_011550890.1; product=aminopeptidase P family protein; protein_id=WP_011550890.1; transl_table=11
cds-WP_011550891.1	873189	873968	+	hypothetical protein	WP_011550891.1	4.30815e-07	2.70482e-07	0.316541	0.0808231	1.3141e-07	8.82987e-08	0.256963	0.0544496	-0.994221	-1.00315	-0.214301	-0.362493	390.19	426.905	768.096	859.617	841.012	798.333	419.454	530.781	512.661	538.667	ID=cds-WP_011550891.1; Parent=gene-MXAN_RS03690; Dbxref=Genbank:WP_011550891.1; Name=WP_011550891.1; gbkey=CDS; inference=COORDINATES: similar to AA sequence:RefSeq:WP_011550891.1; product=hypothetical protein; protein_id=WP_011550891.1; transl_table=11
cds-WP_011550893.1	877033	877413	-	DUSAM domain-containing protein	WP_011550893.1	0.00531998	0.0216448	0.471087	0.380605	0.00286545	0.0135269	0.403956	0.313214	-0.905227	-0.744521	-0.254282	-0.306124	44.4954	60.7454	98.8638	99.9808	86.2304	91.6796	52.911	74.5805	71.3032	60.2087	ID=cds-WP_011550893.1; Parent=gene-MXAN_RS03700; Dbxref=Genbank:WP_011550893.1; Name=WP_011550893.1; gbkey=CDS; inference=COORDINATES: similar to AA sequence:RefSeq:WP_011550893.1; product=DUSAM domain-containing protein; protein_id=WP_011550893.1; transl_table=11
cds-WP_011550894.1	877841	878677	-	carbohydrate kinase	WP_011550894.1	0.239406	0.745039	0.654437	0.163555	0.186106	0.698057	0.591994	0.119823	0.406986	0.116794	0.160292	0.469106	144.895	149.332	95.8218	124.976	106.457	164.817	107.356	156.91	108.309	104.362	ID=cds-WP_011550894.1; Parent=gene-MXAN_RS03705; Dbxref=Genbank:WP_011550894.1; Name=WP_011550894.1; gbkey=CDS; inference=COORDINATES: similar to AA sequence:RefSeq:WP_011550894.1; product=carbohydrate kinase; protein_id=WP_011550894.1; transl_table=11
cds-WP_011550896.1	879448	880431	+	iron ABC transporter substrate-binding protein	WP_011550896.1	0.011201	0.295256	4.4839e-05	0.00203333	0.00636775	0.23818	1.80517e-05	0.00100813	-0.612532	0.26546	0.967419	0.740744	1674.85	1843.45	2241.93	3135.27	1362.65	1564.73	791.365	1009.26	1038.86	1066.9	ID=cds-WP_011550896.1; Parent=gene-MXAN_RS03715; Dbxref=Genbank:WP_011550896.1; Name=WP_011550896.1; gbkey=CDS; inference=COORDINATES: similar to AA sequence:RefSeq:WP_013936081.1; product=iron ABC transporter substrate-binding protein; protein_id=WP_011550896.1; transl_table=11
cds-WP_011550897.1	880431	881996	+	iron ABC transporter permease	WP_011550897.1	0.0247494	0.890317	0.0223684	0.559053	0.0149628	0.866658	0.0136711	0.489547	-0.563268	0.0389692	0.573931	0.160117	681.122	760.161	874.564	1253.02	614.258	789.062	470.065	498.818	665.196	625.368	ID=cds-WP_011550897.1; Parent=gene-MXAN_RS03720; Dbxref=Genbank:WP_011550897.1; Name=WP_011550897.1; gbkey=CDS; inference=COORDINATES: similar to AA sequence:RefSeq:WP_011550897.1; product=iron ABC transporter permease; protein_id=WP_011550897.1; transl_table=11
cds-WP_011550898.1	882045	883103	+	ABC transporter ATP-binding protein	WP_011550898.1	9.29299e-16	2.5374e-22	8.31712e-13	6.85525e-08	1.18354e-16	2.21144e-23	1.45432e-13	1.96606e-08	1.87029	2.26891	1.57182	1.1708	402.74	374.597	103.427	108.675	76.6492	84.4688	144.163	116.229	182.32	162.965	ID=cds-WP_011550898.1; Parent=gene-MXAN_RS03725; Dbxref=Genbank:WP_011550898.1; Name=WP_011550898.1; gbkey=CDS; inference=COORDINATES: similar to AA sequence:RefSeq:WP_011550898.1; product=ABC transporter ATP-binding protein; protein_id=WP_011550898.1; transl_table=11
cds-WP_011550899.1	883145	883483	+	DUF1232 domain-containing protein	WP_011550899.1	1.83569e-16	2.30131e-11	1.62581e-06	2.37307e-05	2.18878e-17	5.14158e-12	5.47309e-07	9.06361e-06	-1.56392	-1.27184	-0.924467	-0.820611	203.081	248.044	682.921	656.395	555.707	537.716	408.718	451.357	417.891	382.125	ID=cds-WP_011550899.1; Parent=gene-MXAN_RS03730; Dbxref=Genbank:WP_011550899.1; Name=WP_011550899.1; gbkey=CDS; inference=COORDINATES: similar to AA sequence:RefSeq:WP_011550899.1; product=DUF1232 domain-containing protein; protein_id=WP_011550899.1; transl_table=11
cds-WP_011550900.1	883580	884407	+	SDR family oxidoreductase	WP_011550900.1	1.23699e-05	1.76912e-10	1.33239e-08	9.39884e-06	4.58827e-06	4.27969e-11	3.5259e-09	3.40729e-06	-0.994359	-1.40454	-1.25475	-0.99171	148.318	161.988	307.238	311.897	409.86	413.073	319	424.237	321.316	297.03	ID=cds-WP_011550900.1; Parent=gene-MXAN_RS03735; Dbxref=Genbank:WP_011550900.1; Name=WP_011550900.1; gbkey=CDS; inference=COORDINATES: similar to AA sequence:RefSeq:WP_011550900.1; product=SDR family oxidoreductase; protein_id=WP_011550900.1; transl_table=11
cds-WP_011550901.1	884414	885574	-	hypothetical protein	WP_011550901.1	0.0133497	0.166609	0.418938	0.75054	0.00769039	0.125134	0.353355	0.697425	0.438892	0.249108	0.149605	0.0625507	727.899	739.912	585.578	499.904	643.002	592.312	641.067	682.847	713.032	692.802	ID=cds-WP_011550901.1; Parent=gene-MXAN_RS03740; Dbxref=Genbank:WP_011550901.1; Name=WP_011550901.1; gbkey=CDS; inference=COORDINATES: similar to AA sequence:RefSeq:WP_011550901.1; product=hypothetical protein; protein_id=WP_011550901.1; transl_table=11
cds-WP_011550902.1	885597	888179	-	VWA domain-containing protein	WP_011550902.1	0.000579315	0.0123982	0.142775	3.54925e-12	0.000266646	0.00744608	0.105307	6.73395e-13	-0.597674	-0.438109	-0.264922	-1.16858	1171.71	1201.41	1759.78	1831.17	1441.43	1773.85	1373.39	1479.02	2633.71	2701.36	ID=cds-WP_011550902.1; Parent=gene-MXAN_RS03745; Dbxref=Genbank:WP_011550902.1; Name=WP_011550902.1; gbkey=CDS; inference=COORDINATES: similar to AA sequence:RefSeq:WP_011550902.1; product=VWA domain-containing protein; protein_id=WP_011550902.1; transl_table=11
cds-WP_011550903.1	888176	888673	-	MerR family transcriptional regulator	WP_011550903.1	1.52773e-07	2.08312e-18	8.63822e-14	5.95805e-22	4.42352e-08	2.41497e-19	1.40462e-14	5.4962e-23	-2.3435	-3.73253	-3.20322	-4.0765	18.2545	15.1863	83.654	84.7663	199.075	242.075	99.6874	207.276	303.264	256.89	ID=cds-WP_011550903.1; Parent=gene-MXAN_RS03750; Dbxref=Genbank:WP_011550903.1; Name=WP_011550903.1; gbkey=CDS; inference=COORDINATES: similar to AA sequence:RefSeq:WP_011550903.1; product=MerR family transcriptional regulator; protein_id=WP_011550903.1; transl_table=11
cds-WP_011550905.1	889051	889890	-	slipin family protein	WP_011550905.1	0.923175	0.483816	0.60952	0.460541	0.901007	0.418431	0.54423	0.38891	0.0789157	-0.472766	-0.350159	-0.492047	10.2682	10.1242	12.1679	7.60723	14.904	13.3914	10.7356	15.4972	10.8309	17.6612	ID=cds-WP_011550905.1; Parent=gene-MXAN_RS03755; Dbxref=Genbank:WP_011550905.1; Name=WP_011550905.1; gbkey=CDS; inference=COORDINATES: similar to AA sequence:RefSeq:WP_011550905.1; product=slipin family protein; protein_id=WP_011550905.1; transl_table=11
cds-WP_011550906.1	889890	891245	-	nodulation protein NfeD	WP_011550906.1	0.00322344	0.00152509	0.0453482	0.000297951	0.00166964	0.000797928	0.0296577	0.0001307	-1.475	-1.54458	-1.01392	-1.72905	13.6909	13.499	34.9826	40.2097	25.5497	53.5656	26.8389	28.0888	45.1286	44.9558	ID=cds-WP_011550906.1; Parent=gene-MXAN_RS03760; Dbxref=Genbank:WP_011550906.1; Name=WP_011550906.1; gbkey=CDS; inference=COORDINATES: similar to AA sequence:RefSeq:WP_011550906.1; product=nodulation protein NfeD; protein_id=WP_011550906.1; transl_table=11
cds-WP_011550907.1	891247	892557	-	glycosyltransferase	WP_011550907.1	0.143775	0.00410276	0.109473	0.00239984	0.104777	0.00228157	0.0781818	0.00120405	-1.25416	-2.19077	-1.30337	-2.29153	4.56363	3.37474	6.08393	11.9542	20.2269	15.4516	6.13461	13.5601	18.954	19.2668	ID=cds-WP_011550907.1; Parent=gene-MXAN_RS03765; Dbxref=Genbank:WP_011550907.1; Name=WP_011550907.1; gbkey=CDS; inference=COORDINATES: similar to AA sequence:RefSeq:WP_011550907.1; product=glycosyltransferase; protein_id=WP_011550907.1; transl_table=11
cds-WP_011550909.1	894474	895295	+	sigma-70 family RNA polymerase sigma factor	WP_011550909.1	0.0261202	0.00095401	4.12785e-07	1.1647e-06	0.0158886	0.00048679	1.28786e-07	3.80054e-07	0.701766	1.01502	1.53847	1.47905	2078.73	2208.77	1668.52	970.466	875.079	1246.43	657.17	819.417	754.551	783.516	ID=cds-WP_011550909.1; Parent=gene-MXAN_RS03780; Dbxref=Genbank:WP_011550909.1; Name=WP_011550909.1; gbkey=CDS; inference=COORDINATES: similar to AA sequence:RefSeq:WP_011550909.1; product=sigma-70 family RNA polymerase sigma factor; protein_id=WP_011550909.1; transl_table=11
cds-WP_011550910.1	895768	899610	-	HIT domain-containing protein	WP_011550910.1	0.00043222	0.0297923	0.209573	0.172006	0.000194359	0.0190819	0.161529	0.126654	0.898879	0.536376	0.311194	-0.330436	154.022	160.3	92.7799	77.1591	116.038	100.951	135.728	117.198	202.176	193.471	ID=cds-WP_011550910.1; Parent=gene-MXAN_RS03790; Dbxref=Genbank:WP_011550910.1; Name=WP_011550910.1; gbkey=CDS; inference=COORDINATES: similar to AA sequence:RefSeq:WP_011550910.1; product=HIT domain-containing protein; protein_id=WP_011550910.1; transl_table=11
cds-WP_011550911.1	899624	900367	-	hypothetical protein	WP_011550911.1	0.000549364	0.046274	0.137797	0.0419186	0.000251801	0.030843	0.10118	0.0264451	2.69582	1.172	0.836124	1.16553	25.1	24.4669	4.56294	3.26024	10.6457	11.3312	17.637	9.68578	10.8309	11.239	ID=cds-WP_011550911.1; Parent=gene-MXAN_RS03795; Dbxref=Genbank:WP_011550911.1; Name=WP_011550911.1; gbkey=CDS; inference=COORDINATES: similar to AA sequence:RefSeq:WP_011550911.1; product=hypothetical protein; protein_id=WP_011550911.1; transl_table=11
cds-WP_011550913.1	900423	901115	+	hypothetical protein	WP_011550913.1	8.77711e-17	4.34056e-15	3.51055e-11	2.13684e-09	1.01874e-17	6.84282e-16	7.12454e-12	5.22516e-10	-1.78302	-1.67792	-1.42464	-1.29156	774.676	699.416	2769.71	2302.82	2696.56	2017.98	2091.14	1863.54	1858.4	1748.46	ID=cds-WP_011550913.1; Parent=gene-MXAN_RS03800; Dbxref=Genbank:WP_011550913.1; Name=WP_011550913.1; gbkey=CDS; inference=COORDINATES: similar to AA sequence:RefSeq:WP_011550913.1; product=hypothetical protein; protein_id=WP_011550913.1; transl_table=11
cds-WP_011550914.1	901171	902625	+	insulinase family protein	WP_011550914.1	1.24446e-07	3.79372e-05	1.13552e-05	8.01012e-06	3.57249e-08	1.60775e-05	4.24001e-06	2.86745e-06	1.1559	0.884771	0.937147	0.953442	515.69	515.492	263.13	202.135	254.433	303.882	281.425	256.673	254.525	277.763	ID=cds-WP_011550914.1; Parent=gene-MXAN_RS03805; Dbxref=Genbank:WP_011550914.1; Name=WP_011550914.1; gbkey=CDS; inference=COORDINATES: similar to AA sequence:RefSeq:WP_011550914.1; product=insulinase family protein; protein_id=WP_011550914.1; transl_table=11
cds-WP_011550915.1	902622	904082	+	insulinase family protein	WP_011550915.1	2.62067e-06	3.77114e-07	1.27177e-06	1.1086e-06	8.84381e-07	1.25393e-07	4.22173e-07	3.61292e-07	1.22511	1.31304	1.25175	1.25885	1111.24	1194.66	549.074	439.046	377.923	550.078	416.387	553.058	482.876	480.867	ID=cds-WP_011550915.1; Parent=gene-MXAN_RS03810; Dbxref=Genbank:WP_011550915.1; Name=WP_011550915.1; gbkey=CDS; inference=COORDINATES: similar to AA sequence:RefSeq:WP_002638746.1; product=insulinase family protein; protein_id=WP_011550915.1; transl_table=11
cds-WP_011550916.1	904238	905854	+	hypothetical protein	WP_011550916.1	3.74503e-16	3.40041e-38	1.23113e-54	2.79672e-65	4.58911e-17	1.25941e-39	2.39006e-56	4.1972e-67	1.8489	2.90744	3.49603	3.83211	14374.3	14079.4	4637.47	3264.59	1666.06	2126.14	1222.32	1299.83	1037.06	960.931	ID=cds-WP_011550916.1; Parent=gene-MXAN_RS03815; Dbxref=Genbank:WP_011550916.1; Name=WP_011550916.1; gbkey=CDS; inference=COORDINATES: similar to AA sequence:RefSeq:WP_011550916.1; product=hypothetical protein; protein_id=WP_011550916.1; transl_table=11
cds-WP_011550918.1	907410	908255	-	hypothetical protein	WP_011550918.1	9.57417e-13	4.74572e-19	2.03543e-08	5.88483e-45	1.63326e-13	5.25996e-20	5.50405e-09	1.75824e-46	-2.30434	-2.80959	-1.81691	-4.31395	43.3545	25.3106	136.888	193.441	219.302	252.376	109.656	127.852	699.494	639.015	ID=cds-WP_011550918.1; Parent=gene-MXAN_RS03825; Dbxref=Genbank:WP_011550918.1; Name=WP_011550918.1; gbkey=CDS; inference=COORDINATES: similar to AA sequence:RefSeq:WP_011550918.1; product=hypothetical protein; protein_id=WP_011550918.1; transl_table=11
cds-WP_011550919.1	908252	909061	-	hypothetical protein	WP_011550919.1	1.90287e-09	5.48298e-06	9.25084e-13	1.33741e-09	4.49845e-10	2.08131e-06	1.62523e-13	3.19851e-10	1.98457	1.4609	2.32046	1.94806	332.004	383.033	77.5701	102.154	101.134	158.637	55.9783	88.1406	85.7444	99.5451	ID=cds-WP_011550919.1; Parent=gene-MXAN_RS03830; Dbxref=Genbank:WP_011550919.1; Name=WP_011550919.1; gbkey=CDS; inference=COORDINATES: similar to AA sequence:RefSeq:WP_011550919.1; product=hypothetical protein; protein_id=WP_011550919.1; transl_table=11
cds-WP_011550920.1	909119	910927	-	acyl-CoA dehydrogenase	WP_011550920.1	1.12055e-06	5.66083e-07	0.119971	0.577218	3.58859e-07	1.90331e-07	0.0868029	0.507281	-1.21593	-1.24145	-0.409871	-0.159047	471.195	451.372	987.117	1154.13	1147.61	1033.2	483.101	743.868	490.999	538.667	ID=cds-WP_011550920.1; Parent=gene-MXAN_RS03835; Dbxref=Genbank:WP_011550920.1; Name=WP_011550920.1; gbkey=CDS; inference=COORDINATES: similar to AA sequence:RefSeq:WP_013936057.1; product=acyl-CoA dehydrogenase; protein_id=WP_011550920.1; transl_table=11
cds-WP_011550924.1	912492	913352	-	DUF4202 domain-containing protein	WP_011550924.1	2.7286e-06	0.0241826	0.000282168	1.39676e-25	9.24186e-07	0.0152361	0.000127234	1.04233e-26	-1.14109	-0.569227	-0.883119	-2.40717	122.077	135.833	327.011	245.605	203.333	180.269	259.954	215.993	704.909	666.31	ID=cds-WP_011550924.1; Parent=gene-MXAN_RS03855; Dbxref=Genbank:WP_011550924.1; Name=WP_011550924.1; gbkey=CDS; inference=COORDINATES: similar to AA sequence:RefSeq:WP_011550924.1; product=DUF4202 domain-containing protein; protein_id=WP_011550924.1; transl_table=11
cds-WP_011550925.1	913542	913778	-	hypothetical protein	WP_011550925.1	0.0595892	0.362523	3.74906e-06	0.000913986	0.0391108	0.301279	1.31937e-06	0.000431258	-0.552281	0.277591	1.30816	0.948211	892.189	874.902	1330.86	1260.63	868.691	589.222	283.726	431.017	501.83	414.236	ID=cds-WP_011550925.1; Parent=gene-MXAN_RS03860; Dbxref=Genbank:WP_011550925.1; Name=WP_011550925.1; gbkey=CDS; inference=COORDINATES: similar to AA sequence:RefSeq:WP_011550925.1; product=hypothetical protein; protein_id=WP_011550925.1; transl_table=11
cds-WP_011550927.1	915165	917057	+	TetR family transcriptional regulator	WP_011550927.1	0.0962161	0.00659069	0.0837931	0.38104	0.0666478	0.00376676	0.0583079	0.313625	-0.509364	-0.804122	-0.525537	0.279913	3720.5	3535.89	4993.38	5334.84	6158.55	6511.31	3620.19	6826.54	3047.99	2928.55	ID=cds-WP_011550927.1; Parent=gene-MXAN_RS03870; Dbxref=Genbank:WP_011550927.1; Name=WP_011550927.1; gbkey=CDS; inference=COORDINATES: similar to AA sequence:RefSeq:WP_011550927.1; product=TetR family transcriptional regulator; protein_id=WP_011550927.1; transl_table=11
cds-WP_011550928.1	917355	918845	+	peptidase M10	WP_011550928.1	0.883125	0.00076865	8.20531e-05	1.38485e-08	0.852988	0.00038713	3.41973e-05	3.66854e-09	-0.031308	0.600279	-0.698069	-0.993317	4682.28	4820.82	4497.54	5212.04	3101.1	3167.58	8425.12	6991.2	8998.65	9919.99	ID=cds-WP_011550928.1; Parent=gene-MXAN_RS03875; Dbxref=Genbank:WP_011550928.1; Name=WP_011550928.1; gbkey=CDS; inference=COORDINATES: similar to AA sequence:RefSeq:WP_011550928.1; product=peptidase M10; protein_id=WP_011550928.1; transl_table=11
cds-WP_011550929.1	918962	919867	+	transporter	WP_011550929.1	0.881075	0.718924	0.000779032	3.57694e-06	0.850141	0.66765	0.000370263	1.23713e-06	0.0441534	0.0997702	0.836538	1.14955	361.668	366.16	307.238	396.663	330.018	349.207	168.702	240.207	165.171	162.965	ID=cds-WP_011550929.1; Parent=gene-MXAN_RS03880; Dbxref=Genbank:WP_011550929.1; Name=WP_011550929.1; gbkey=CDS; inference=COORDINATES: similar to AA sequence:RefSeq:WP_011550929.1; product=transporter; protein_id=WP_011550929.1; transl_table=11
cds-WP_011550930.1	919945	920799	+	hypothetical protein	WP_011550930.1	2.97501e-12	5.61346e-14	5.63094e-05	0.000706744	5.35362e-13	9.79244e-15	2.287e-05	0.000327245	-3.01862	-3.22504	-1.78532	-1.52047	30.8045	37.9659	225.105	333.631	289.564	356.417	69.7812	169.501	92.965	105.165	ID=cds-WP_011550930.1; Parent=gene-MXAN_RS03885; Dbxref=Genbank:WP_011550930.1; Name=WP_011550930.1; gbkey=CDS; inference=COORDINATES: similar to AA sequence:RefSeq:WP_011550930.1; product=hypothetical protein; protein_id=WP_011550930.1; transl_table=11
cds-WP_011550931.1	920930	921526	+	hypothetical protein	WP_011550931.1	3.31728e-07	3.45969e-07	0.00697834	0.000922757	9.98428e-08	1.14608e-07	0.00387301	0.000435778	-2.1627	-2.13227	-1.19204	-1.43501	14.8318	18.5611	76.0491	74.9856	81.9721	65.9269	27.6057	50.3661	48.7389	42.5475	ID=cds-WP_011550931.1; Parent=gene-MXAN_RS03890; Dbxref=Genbank:WP_011550931.1; Name=WP_011550931.1; gbkey=CDS; inference=COORDINATES: similar to AA sequence:RefSeq:WP_011550931.1; product=hypothetical protein; protein_id=WP_011550931.1; transl_table=11
cds-WP_011550932.1	921539	921748	-	hypothetical protein	WP_011550932.1	0.0649324	0.20296	0.0811	0.0285502	0.0429128	0.155929	0.0561994	0.0174257	-0.951445	-0.666809	0.897716	1.1179	5007.44	6394.3	9950.26	12098.8	8889.18	9212.25	1238.42	4882.6	2455.9	2797.7	ID=cds-WP_011550932.1; Parent=gene-MXAN_RS03895; Dbxref=Genbank:WP_011550932.1; Name=WP_011550932.1; gbkey=CDS; inference=COORDINATES: similar to AA sequence:RefSeq:WP_011550932.1; product=hypothetical protein; protein_id=WP_011550932.1; transl_table=11
cds-WP_011550933.1	922232	922525	+	hypothetical protein	WP_011550933.1	0.0622276	0.770035	0.0102706	0.0337119	0.0409881	0.72805	0.00587839	0.02085	0.397024	0.0666027	0.529494	0.443235	547.635	661.45	456.294	462.954	546.126	609.824	378.812	461.043	435.942	454.375	ID=cds-WP_011550933.1; Parent=gene-MXAN_RS03905; Dbxref=Genbank:WP_011550933.1; Name=WP_011550933.1; gbkey=CDS; inference=COORDINATES: similar to AA sequence:RefSeq:WP_011550933.1; product=hypothetical protein; protein_id=WP_011550933.1; transl_table=11
cds-WP_011550934.1	922533	923726	-	hypothetical protein	WP_011550934.1	6.63773e-05	3.23123e-05	0.179383	0.527455	2.6869e-05	1.35914e-05	0.135914	0.457302	1.48333	1.49162	0.466673	0.230002	90.1317	95.3365	36.5036	30.4289	36.1955	29.8731	82.0504	51.3346	72.2058	85.8978	ID=cds-WP_011550934.1; Parent=gene-MXAN_RS03910; Dbxref=Genbank:WP_011550934.1; Name=WP_011550934.1; gbkey=CDS; inference=COORDINATES: similar to AA sequence:RefSeq:WP_011550934.1; product=hypothetical protein; protein_id=WP_011550934.1; transl_table=11
[truncated: 6,530 more rows]

## Sheet: legend
p-values	lfc	counts
0.001	min	0
0.01	0	100
1	max	1000
