# Supplementary material for: Curare and GenExVis: a versatile toolkit for analyzing and visualizing RNA-Seq data
Source: BMC Bioinformatics. 2024 Mar 29;25:138. doi: 10.1186/s12859-024-05761-2 (PMC10979593; doi:10.1186/s12859-024-05761-2)
Supplement: Supplementary file 2 — Additional file 2: GenExVis subset export of t0 vs t6. [file 12859_2024_5761_MOESM2_ESM.csv]

	t00 vs. t06
name	log2foldChange	p value (adjusted)	base mean	lfcSE	stat
cds-WP_011553167.1	-6.55937336248854	1.21404666030209e-127	69548.0210703032	0.270220617235987	-24.2741409948011
cds-WP_002634092.1	-2.47772911665577	1.34769986073927e-52	69783.167840203	0.159729460844901	-15.5120358107367
cds-WP_020478280.1	-6.35478960430538	4.30770099044083e-143	17301.5779663062	0.247166102618059	-25.7106032623143
cds-WP_011556943.1	-3.08416656626687	3.23154545184954e-38	10746.9957882237	0.23401857426409	-13.1791528769267
cds-WP_011555689.1	-1.06072417705219	0.00000122804233969343	11995.8762132353	0.20918639725191	-5.07071296693748
cds-WP_011555305.1	0.134562106066784	0.464010687078407	3545.5263232287	0.158718066362266	0.847805855696688
cds-WP_026113815.1	-1.28560649790117	3.66860010102625e-11	4199.71292109749	0.187625646593376	-6.85197637552899
cds-WP_011554444.1	-0.926239039581223	0.000575621527981343	3572.72277214615	0.253931557393251	-3.64759326918475
cds-WP_026114337.1	-0.606023280393737	0.0477726491132565	3759.80316203205	0.280373583701137	-2.16148494588465
cds-WP_011552145.1	-2.57342110381892	4.70142832880334e-57	5732.72066569395	0.159167494131916	-16.1680066514467
cds-WP_011554235.1	-1.12475143812284	1.50627348799361e-7	5178.53466410257	0.205410050527314	-5.4756397519764
cds-WP_011554632.1	0.539526650102076	0.00627625617266968	7457.4210276503	0.184314820014238	2.92720167624285
cds-WP_011552674.1	-0.302158269051229	0.0750769241571518	5975.28132613914	0.154539725697628	-1.95521421878561
cds-WP_011552984.1	0.231746269162811	0.296393357199546	4971.9720727601	0.195949742290635	1.18268218398104
cds-WP_011556878.1	-4.82567134552295	3.94267951064339e-90	4921.96035049641	0.236871481292927	-20.3725299440134
cds-WP_011555742.1	-3.760418680289	1.45053747702119e-84	1735.72981313243	0.190620479699534	-19.7272543129488
cds-WP_044276553.1	-1.38611184576076	1.83347788937228e-12	507.900429504561	0.190287931804827	-7.28428667343158
cds-WP_011552584.1	1.61063791013032	0.00000494107745250266	1865.02971721583	0.336872464907369	4.78115036969022
cds-WP_011554363.1	0.728457563778166	0.00000512940657567081	2680.74198972971	0.15262553933342	4.77284186486512
cds-WP_011552874.1	0.227781357319818	0.203498155940449	2692.40065323769	0.160107671058453	1.42267610173818
cds-WP_011555167.1	-1.34711831003967	1.09486603211561e-17	2258.40546685584	0.15282124957872	-8.81499342371071
cds-WP_011554461.1	-1.59785960680125	7.59930862248049e-13	1385.2290238662	0.215701852665069	-7.40772314683045
cds-WP_011554666.1	-0.848474369759026	0.00278345713742808	1966.8792991457	0.266054709898815	-3.18909734799175
cds-WP_011554562.1	-1.55584249167222	9.68974567408242e-21	2259.70071033499	0.162092220734454	-9.59850191836822
cds-WP_011552600.1	-0.744379919491816	0.00584300266533162	1794.04873265094	0.252305336118847	-2.95031381794153
cds-WP_026114268.1	-1.06500733372096	0.000226575746618127	1769.88660125296	0.27334914336181	-3.89614293508613
cds-WP_011553791.1	-0.727756306920189	0.000561509566701396	2169.517681996	0.199131046336154	-3.65466018639636
cds-WP_011551210.1	-0.791706029593668	0.000785819818024424	2366.00889986853	0.222280630483307	-3.56174097523593
cds-WP_011553751.1	-4.04805130855849	7.67368704697315e-57	1130.03260412527	0.250850263876279	-16.137321308759
cds-WP_011553260.1	-2.50135432529543	4.92870755905415e-22	910.353903986253	0.25245691544143	-9.90804439213606
cds-WP_011557402.1	-3.59748586092589	6.2580592770047e-27	704.843224255641	0.327006226980105	-11.0012763186456
cds-WP_011555029.1	1.15701083353373	0.00000575360697289505	695.277992688507	0.243682536278622	4.74802524301874
cds-WP_011553053.1	0.663915276041851	0.00319584179784511	952.351349284407	0.211025997755394	3.1461302545832
cds-WP_011556553.1	1.11830339687808	3.16777431210681e-10	1102.60430909485	0.171442375807063	6.52291122083254
cds-WP_011553738.1	-0.0220688596042985	0.959758655998493	539.876920970743	0.325130364472907	-0.0678769564942848
cds-WP_011555569.1	-2.55259529935447	9.88053373021387e-17	863.040802439011	0.298292934616076	-8.5573441511105
cds-WP_011554726.1	-1.50005396155945	2.86328905044956e-11	917.302362142873	0.217758204189249	-6.88862202526148
cds-WP_011555312.1	-0.629881042339641	0.00179012502077491	750.307971048176	0.189546690715753	-3.32309174041038
cds-WP_011557275.1	-0.794842082887895	7.26229188116361e-7	786.552172456992	0.153572383187108	-5.17568371599393
cds-WP_011552719.1	-0.162196311546683	0.513785811484683	250.555002290344	0.212505124043028	-0.763258355661304
cds-WP_011553258.1	-0.0412709735011446	0.843357352595163	715.168754309271	0.164600583380208	-0.250734065782826
cds-WP_011554260.1	1.3933092195074	7.28721710977377e-8	162.539619777667	0.248435318402654	5.60833793063666
cds-WP_011553848.1	-1.28420310290111	6.25591729740716e-7	696.939227520406	0.246747294441003	-5.20452759496482
cds-WP_020478354.1	1.11294101553652	0.00000163039321310114	334.328018632449	0.2219852171349	5.01358166954059
cds-WP_011553386.1	0.0236317459310536	0.940881925281564	756.015744193714	0.243853764783749	0.0969094980018471
cds-WP_011550955.1	-0.439657691722468	0.00955025279385217	952.931319007411	0.157948360720658	-2.7835533696993
cds-WP_020478137.1	0.666162134198091	0.0289575253095087	1187.68464752237	0.281174090160252	2.36921593244392
cds-WP_011555659.1	1.24538472513481	0.0000628229979205938	714.418859485113	0.29571149328404	4.21148569947053
cds-WP_011554435.1	1.10162312957891	8.43983346753929e-8	714.022906432073	0.197358337136344	5.58184237647818
cds-WP_011554659.1	0.397576112170672	0.0207488579856837	823.417907920571	0.158971799887693	2.50092225445986
cds-WP_011554038.1	-0.734047123433267	0.00000740623913823229	1467.29645403473	0.156366055887552	-4.69441477734237
cds-WP_011556531.1	0.560669564596017	0.0000706589341776526	1400.96115720283	0.134017712366851	4.18354823921542
cds-WP_011550212.1	0.245214170499113	0.164051689747096	793.249616283931	0.158421111433034	1.54786296018865
cds-WP_011551207.1	0.435505994693285	0.0624382106566866	1023.92583487111	0.213266366736005	2.04207536968257
cds-WP_002639025.1	-0.295489058667123	0.295721939255502	901.142560467455	0.249506456168492	-1.18429423913415
cds-WP_020478801.1	-1.25743716403775	0.000271549946002124	1229.20728183687	0.326671206550058	-3.84924394567068
cds-WP_020477617.1	-0.498572385615019	0.00424274227986649	1353.4149015143	0.163149978941375	-3.05591449566887
cds-WP_011556231.1	-1.12245311990721	6.48135226208836e-8	1023.8977443872	0.199380798139072	-5.62969518822106
cds-WP_011553611.1	0.644942469760406	0.123114368147222	556.912123536097	0.377721896703687	1.70745322256588
cds-WP_013940932.1	-0.565855542215047	0.0247643939993804	491.850525877416	0.232581164207951	-2.43293795584029
cds-WP_011557348.1	0.858268637389485	0.000563298996774299	162.38559390302	0.234899681006509	3.65376672165725
cds-WP_011555331.1	0.311265742490956	0.319674616481478	407.509713836653	0.275238157737778	1.13089603944923
cds-WP_011554658.1	0.458168648220145	0.029096803700269	467.616037266063	0.193556131671802	2.36710996579032
cds-WP_011556788.1	0.394176994367436	0.0435399847192024	397.479643936153	0.179043728753096	2.20156828229941
cds-WP_011551082.1	-0.0306349969453891	0.936259043661509	339.117752484018	0.294148138635553	-0.10414819242948
cds-WP_011555455.1	-1.41351558871063	1.0332470766014e-8	385.208353388262	0.237454339712541	-5.95278903060608
cds-WP_020477745.1	-1.48628404892946	0.0000506724807712359	801.344522699291	0.348691512213644	-4.26246122107731
cds-WP_011555608.1	-0.00854804844910448	0.989077658189152	272.60795421097	0.3787982522172	-0.0225662299101715
cds-WP_002638649.1	0.707047030218758	0.0112670324223632	124.228546851348	0.259367884410742	2.72603923891772
cds-WP_011552713.1	0.80745533789625	0.00938537157950489	107.333146597305	0.28944438675082	2.78967350847741
cds-WP_011553801.1	0.874244065732045	0.00425355328339818	168.716152621598	0.286162775321291	3.05505866285537
cds-WP_020478451.1	-0.177092933690368	0.577090264105353	128.302866396706	0.268296984333138	-0.660063079465985
